# Supplementary material for: Knock-Down of Heterogeneous Nuclear Ribonucleoprotein A1 Results in Neurite Damage, Altered Stress Granule Biology, and Cellular Toxicity in Differentiated Neuronal Cells
Source: eNeuro. 2021 Nov 10;8(6):ENEURO.0350-21.2021. doi: 10.1523/ENEURO.0350-21.2021 (PMC8607908; doi:10.1523/ENEURO.0350-21.2021)
Supplement: Extended Data Figure 2-1 — List of DE genes with Ensembl transcript IDs, gene symbols, fold changes for each transcript, log2(fold change), p values, adjusted p value (padj), -log(padj), change direction, and significance. Download Figure 2-1, XLS file. [file enu-eN-NWR-0350-21-s02.xls]

## Sheet: List of DE transcripts
gene_id	gene_name	fold_change	logFoldChange	log2FoldChange	pvalue	padj	negative log 10 padj	change_direction	significant
ENSMUSG00000084265.1	Gm14541	6.08099	0.783974	-2.60431	3.26717e-09	2.61327e-07	6.58282	DOWN	YES
ENSMUSG00000084280.1	Gm11972	4.93329	0.693137	-2.30255	2.12223e-08	1.4062e-06	5.85195	DOWN	YES
ENSMUSG00000065640.1	Snord1c	4.44899	0.648261	-2.15348	2.48644e-09	2.06246e-07	6.68562	DOWN	YES
ENSMUSG00000077604.1	Snord1b	4.42378	0.645794	-2.14528	1.26273e-09	1.1872e-07	6.92548	DOWN	YES
ENSMUSG00000058922.7	Gm10052	4.38527	0.641997	-2.13267	1.67783e-06	5.96454e-05	4.22442	DOWN	YES
ENSMUSG00000046434.16	Hnrnpa1	4.16948	0.620082	-2.05987	2.6179e-170	2.93152e-166	165.533	DOWN	YES
ENSMUSG00000064925.1	Snora62	4.03939	0.606315	-2.01414	2.92681e-08	1.90549e-06	5.71999	DOWN	YES
ENSMUSG00000087457.1	Gm7799	3.96715	0.598479	-1.9881	1.75404e-07	8.84763e-06	5.05317	DOWN	YES
ENSMUSG00000073867.2	AA474408	3.92506	0.593846	-1.97271	5.47514e-10	5.62482e-08	7.24989	DOWN	YES
ENSMUSG00000091315.1	Gm17214	3.76528	0.575797	-1.91276	1.55535e-07	8.02617e-06	5.09549	DOWN	YES
ENSMUSG00000077254.1	Gm26079	3.68932	0.566947	-1.88336	1.01575e-06	3.75391e-05	4.42552	DOWN	YES
ENSMUSG00000093956.1	Gm24497	3.62285	0.55905	-1.85712	7.1528e-06	0.000204852	3.68856	DOWN	YES
ENSMUSG00000094974.1	Rps19-ps2	3.53256	0.54809	-1.82071	9.75798e-07	3.63023e-05	4.44007	DOWN	YES
ENSMUSG00000096681.1	Rps19-ps1	3.53256	0.54809	-1.82071	9.75798e-07	3.63023e-05	4.44007	DOWN	YES
ENSMUSG00000105359.1	Rpl21-ps10	3.47883	0.541434	-1.7986	8.96736e-07	3.41553e-05	4.46654	DOWN	YES
ENSMUSG00000064500.1	Gm25296	3.45829	0.538861	-1.79006	4.86324e-10	5.17071e-08	7.28645	DOWN	YES
ENSMUSG00000116102.1	Gm20082	3.43594	0.536046	-1.78071	0.00171093	0.0174173	1.75902	DOWN	YES
ENSMUSG00000076136.1	Gm24951	3.34385	0.524247	-1.74151	0.000518776	0.00690755	2.16068	DOWN	YES
ENSMUSG00000006311.8	Etv2	3.30336	0.518956	-1.72394	1.68989e-05	0.000430077	3.36645	DOWN	YES
ENSMUSG00000117747.1	Gm50438	3.281	0.516007	-1.71414	0.000339159	0.0050437	2.29725	DOWN	YES
ENSMUSG00000065734.1	Snord49a	3.25858	0.513028	-1.70424	5.96595e-12	9.54382e-10	9.02028	DOWN	YES
ENSMUSG00000113328.1	Gm47260	3.21663	0.507402	-1.68555	0.00233381	0.0223177	1.65135	DOWN	YES
ENSMUSG00000105790.1	Gm24105	3.21635	0.507363	-1.68542	3.40192e-16	1.52379e-13	12.8171	DOWN	YES
ENSMUSG00000104780.1	Gm19843	3.21329	0.50695	-1.68405	2.64853e-05	0.000630961	3.2	DOWN	YES
ENSMUSG00000106283.1	Rpl7a-ps2	3.21329	0.50695	-1.68405	2.64853e-05	0.000630961	3.2	DOWN	YES
ENSMUSG00000064841.1	Gm26205	3.19985	0.50513	-1.678	0.000159088	0.00269103	2.57008	DOWN	YES
ENSMUSG00000092674.2	Gm24105	3.19977	0.505119	-1.67797	3.25073e-16	1.51674e-13	12.8191	DOWN	YES
ENSMUSG00000115882.1	Gm5481	3.19393	0.504326	-1.67533	0.00207169	0.0202433	1.69372	DOWN	YES
ENSMUSG00000077274.1	Gm22786	3.19307	0.504208	-1.67494	0.000670808	0.00847823	2.07169	DOWN	YES
ENSMUSG00000065653.1	Gm23105	3.18852	0.503589	-1.67289	0.000132132	0.00233925	2.63092	DOWN	YES
ENSMUSG00000070063.1	Snora33	3.18209	0.502712	-1.66997	0.00166116	0.0170189	1.76907	DOWN	YES
ENSMUSG00000064647.1	Gm23301	3.16139	0.499878	-1.66056	3.94521e-05	0.000875442	3.05777	DOWN	YES
ENSMUSG00000064453.1	Snord21	3.15754	0.499349	-1.6588	3.08163e-13	7.34214e-11	10.1342	DOWN	YES
ENSMUSG00000046636.5	Gm7729	3.14058	0.49701	-1.65103	2.19622e-09	1.84911e-07	6.73304	DOWN	YES
ENSMUSG00000077698.1	Snord12	3.1314	0.495739	-1.64681	1.53302e-14	4.68652e-12	11.3291	DOWN	YES
ENSMUSG00000095118.1	Snord14d	3.08938	0.489872	-1.62732	1.66743e-11	2.36067e-09	8.62697	DOWN	YES
ENSMUSG00000080683.1	Gm23991	3.08069	0.488648	-1.62325	6.12203e-07	2.60648e-05	4.58395	DOWN	YES
ENSMUSG00000094050.1	Gm23472	3.02654	0.480946	-1.59767	2.85983e-05	0.000669966	3.17395	DOWN	YES
ENSMUSG00000064844.1	Gm26202	3.00737	0.478187	-1.5885	8.78086e-05	0.0016498	2.78257	DOWN	YES
ENSMUSG00000096263.1	Snord14c	2.97804	0.473931	-1.57436	7.63301e-09	5.51448e-07	6.2585	DOWN	YES
ENSMUSG00000088252.1	Snord13	2.94878	0.469643	-1.56012	9.76273e-09	6.96325e-07	6.15719	DOWN	YES
ENSMUSG00000077734.1	Snord83b	2.93277	0.467278	-1.55226	3.25559e-19	2.60401e-16	15.5844	DOWN	YES
ENSMUSG00000038241.16	Cep250	2.91766	0.465035	-1.54481	0.000185999	0.003072	2.51258	DOWN	YES
ENSMUSG00000093769.4	H3c14	2.88823	0.460632	-1.53019	0.00290161	0.0262458	1.58094	DOWN	YES
ENSMUSG00000086324.8	Gm15564	2.87738	0.458997	-1.52475	1.13087e-11	1.73472e-09	8.76077	DOWN	YES
ENSMUSG00000065824.1	Gm26315	2.87341	0.458397	-1.52276	2.90847e-17	1.91582e-14	13.7176	DOWN	YES
ENSMUSG00000065637.1	Gm26397	2.87088	0.458014	-1.52149	1.1353e-12	2.15475e-10	9.6666	DOWN	YES
ENSMUSG00000070392.5	Gm20634	2.83369	0.452353	-1.50268	0.000923781	0.0107604	1.96817	DOWN	YES
ENSMUSG00000077704.1	Snord89	2.82649	0.451248	-1.49901	5.58128e-09	4.22291e-07	6.37439	DOWN	YES
ENSMUSG00000064751.1	Gm26330	2.76212	0.441243	-1.46578	1.19034e-15	4.93681e-13	12.3066	DOWN	YES
ENSMUSG00000076332.1	Gm24715	2.70419	0.432037	-1.4352	0.00244978	0.0230915	1.63655	DOWN	YES
ENSMUSG00000064600.1	Gm25636	2.70171	0.431639	-1.43387	0.00121852	0.0134037	1.87278	DOWN	YES
ENSMUSG00000107331.1	Gm42732	2.68012	0.428154	-1.4223	0.00488918	0.0382059	1.41787	DOWN	YES
ENSMUSG00000114934.1	Gm48342	2.67672	0.427603	-1.42047	0.000924407	0.0107604	1.96817	DOWN	YES
ENSMUSG00000105970.1	Gm43360	2.66718	0.426052	-1.41531	0.0047573	0.0374366	1.4267	DOWN	YES
ENSMUSG00000077565.1	Gm23201	2.66023	0.424918	-1.41155	5.85645e-08	3.50698e-06	5.45507	DOWN	YES
ENSMUSG00000065687.1	Gm23734	2.62899	0.41979	-1.39451	2.00502e-07	9.97876e-06	5.00092	DOWN	YES
ENSMUSG00000065818.1	Snord35a	2.61818	0.417999	-1.38856	1.82358e-07	9.11626e-06	5.04018	DOWN	YES
ENSMUSG00000089093.3	Snord11	2.61469	0.417421	-1.38664	0.00238133	0.0226368	1.64518	DOWN	YES
ENSMUSG00000064791.1	Snord14e	2.61119	0.416838	-1.38471	3.99527e-11	5.20221e-09	8.28381	DOWN	YES
ENSMUSG00000065105.1	Gm26130	2.60593	0.415963	-1.3818	4.77926e-05	0.00104121	2.98246	DOWN	YES
ENSMUSG00000091623.2	Gm17092	2.60467	0.415752	-1.3811	0.000377362	0.00550221	2.25946	DOWN	YES
ENSMUSG00000065725.1	Gm26165	2.59815	0.414665	-1.37749	1.39325e-12	2.55764e-10	9.59216	DOWN	YES
ENSMUSG00000065778.1	Gm22154	2.59566	0.414248	-1.3761	2.19924e-22	2.46271e-19	18.6086	DOWN	YES
ENSMUSG00000064655.1	Gm25788	2.56146	0.408488	-1.35697	5.18304e-27	8.29139e-24	23.0814	DOWN	YES
ENSMUSG00000064405.1	Gm23925	2.56013	0.408261	-1.35621	5.16355e-17	3.04323e-14	13.5167	DOWN	YES
ENSMUSG00000100992.1	Gm23925	2.56013	0.408261	-1.35621	5.16355e-17	3.04323e-14	13.5167	DOWN	YES
ENSMUSG00000106106.2	CT010467.1	2.54674	0.405985	-1.34865	1.09605e-12	2.13823e-10	9.66995	DOWN	YES
ENSMUSG00000065862.1	Gm24029	2.54616	0.405885	-1.34832	2.67938e-05	0.000634329	3.19769	DOWN	YES
ENSMUSG00000065226.1	Gm25791	2.52189	0.401726	-1.3345	6.39869e-10	6.45518e-08	7.19009	DOWN	YES
ENSMUSG00000106649.1	Gm49349	2.52105	0.401582	-1.33403	6.25498e-10	6.36757e-08	7.19603	DOWN	YES
ENSMUSG00000064945.1	Rny3	2.51058	0.399773	-1.32802	4.77612e-05	0.00104121	2.98246	DOWN	YES
ENSMUSG00000105361.1	AY036118	2.49576	0.397203	-1.31948	7.81746e-06	0.000222748	3.65219	DOWN	YES
ENSMUSG00000064995.1	Gm26003	2.49285	0.396697	-1.3178	0.00064276	0.00817662	2.08743	DOWN	YES
ENSMUSG00000064382.1	Gm26447	2.47213	0.393072	-1.30576	9.49292e-18	6.64386e-15	14.1776	DOWN	YES
ENSMUSG00000064949.1	Snora61	2.45791	0.390566	-1.29743	1.17133e-14	3.99082e-12	11.3989	DOWN	YES
ENSMUSG00000117403.1	Gm50059	2.43427	0.386369	-1.28349	0.00177486	0.0179376	1.74624	DOWN	YES
ENSMUSG00000064981.1	Snora70	2.43317	0.386173	-1.28284	0.00194703	0.0192775	1.71495	DOWN	YES
ENSMUSG00000105743.1	Mir1949	2.42796	0.385242	-1.27975	3.65263e-21	3.40851e-18	17.4674	DOWN	YES
ENSMUSG00000088059.1	Mir1949	2.42372	0.384482	-1.27722	4.7171e-21	4.06324e-18	17.3911	DOWN	YES
ENSMUSG00000083619.3	Gm14414	2.41843	0.383534	-1.27407	4.92137e-07	2.18688e-05	4.66017	DOWN	YES
ENSMUSG00000093044.1	Snord8	2.41635	0.38316	-1.27283	7.16202e-05	0.00141947	2.84787	DOWN	YES
ENSMUSG00000065738.1	Gm24494	2.40477	0.381074	-1.2659	0.000250439	0.00395545	2.4028	DOWN	YES
ENSMUSG00000097180.5	2700038G22Rik	2.40436	0.381	-1.26565	0.00499863	0.0388173	1.41097	DOWN	YES
ENSMUSG00000117527.1	Gm50058	2.39088	0.378557	-1.25754	0.00213034	0.0207145	1.68373	DOWN	YES
ENSMUSG00000064816.1	Gm22357	2.38665	0.377789	-1.25499	0.000278127	0.00433167	2.36334	DOWN	YES
ENSMUSG00000103314.1	Gm38358	2.37073	0.374881	-1.24533	0.00132308	0.0143565	1.84295	DOWN	YES
ENSMUSG00000020689.4	Itgb3	2.36301	0.373466	-1.24063	0.00154477	0.0161969	1.79057	DOWN	YES
ENSMUSG00000103373.1	Gm37238	2.36227	0.373329	-1.24017	0.00423877	0.0344454	1.46287	DOWN	YES
ENSMUSG00000089255.1	Snora78	2.36139	0.373167	-1.23963	8.81212e-11	1.07259e-08	7.96957	DOWN	YES
ENSMUSG00000092819.1	Gm23639	2.34985	0.37104	-1.23257	9.82897e-06	0.000270624	3.56763	DOWN	YES
ENSMUSG00000065304.1	Gm23245	2.34078	0.36936	-1.22699	0.000620169	0.00796405	2.09887	DOWN	YES
ENSMUSG00000098973.1	Mir6236	2.33949	0.369121	-1.22619	1.85094e-09	1.63203e-07	6.78727	DOWN	YES
ENSMUSG00000065463.1	Snord45c	2.30574	0.36281	-1.20523	0.00151376	0.0159614	1.79693	DOWN	YES
ENSMUSG00000063535.7	Zfp773	2.30082	0.361883	-1.20215	5.5291e-06	0.000165548	3.78108	DOWN	YES
ENSMUSG00000064853.1	Gm23442	2.29852	0.361449	-1.20071	5.70105e-08	3.43227e-06	5.46442	DOWN	YES
ENSMUSG00000106110.1	Gm43571	2.26949	0.355928	-1.18237	0.00293426	0.0264769	1.57713	DOWN	YES
ENSMUSG00000065628.1	Snord33	2.25812	0.353747	-1.17512	4.13942e-09	3.26431e-07	6.48621	DOWN	YES
ENSMUSG00000087819.1	Gm25117	2.22399	0.347133	-1.15315	1.9199e-11	2.59024e-09	8.58666	DOWN	YES
ENSMUSG00000083022.1	Rps15a-ps6	2.21316	0.345013	-1.14611	8.96741e-05	0.00167921	2.77489	DOWN	YES
ENSMUSG00000079179.9	Rab10os	2.21217	0.344818	-1.14546	1.34666e-05	0.000356497	3.44794	DOWN	YES
ENSMUSG00000091021.1	Gm17300	2.19329	0.341095	-1.13309	7.35083e-10	7.28447e-08	7.1376	DOWN	YES
ENSMUSG00000021379.2	Id4	2.1887	0.340186	-1.13007	7.84436e-05	0.00151165	2.82055	DOWN	YES
ENSMUSG00000064604.1	Snora44	2.1851	0.339471	-1.1277	6.49751e-05	0.00132665	2.87724	DOWN	YES
ENSMUSG00000094411.1	Snord16a	2.18333	0.339119	-1.12653	4.4877e-07	2.0182e-05	4.69504	DOWN	YES
ENSMUSG00000091697.2	Eif3s6-ps2	2.18063	0.338581	-1.12474	0.00495021	0.0385866	1.41356	DOWN	YES
ENSMUSG00000085385.7	Snhg17	2.1798	0.338416	-1.12419	1.48508e-14	4.68652e-12	11.3291	DOWN	YES
ENSMUSG00000102606.1	Rpl21-ps1	2.1774	0.337939	-1.12261	0.00185166	0.0185298	1.73213	DOWN	YES
ENSMUSG00000046822.13	Slc39a3	2.15266	0.332975	-1.10612	0.000728762	0.0090236	2.04462	DOWN	YES
ENSMUSG00000082171.1	Rpl27-ps2	2.1405	0.330515	-1.09795	0.00188036	0.0187333	1.72738	DOWN	YES
ENSMUSG00000015290.15	Ubl4a	2.14045	0.330504	-1.09791	7.32185e-09	5.32403e-07	6.27376	DOWN	YES
ENSMUSG00000112285.1	Gm50278	2.13465	0.329326	-1.094	0.000826988	0.00994695	2.00231	DOWN	YES
ENSMUSG00000105972.1	Mir1843a	2.13465	0.329326	-1.094	0.000826988	0.00994695	2.00231	DOWN	YES
ENSMUSG00000040322.10	Slc25a24	2.12928	0.328233	-1.09037	7.92168e-05	0.00151896	2.81845	DOWN	YES
ENSMUSG00000095023.1	Gm24019	2.12285	0.326919	-1.086	7.12316e-05	0.00141429	2.84946	DOWN	YES
ENSMUSG00000105911.1	Snora16a	2.12251	0.326849	-1.08577	7.11784e-05	0.00141429	2.84946	DOWN	YES
ENSMUSG00000065097.1	Snora16a	2.12251	0.326849	-1.08577	7.11784e-05	0.00141429	2.84946	DOWN	YES
ENSMUSG00000097375.3	6720427I07Rik	2.12217	0.32678	-1.08554	0.00388058	0.032437	1.48896	DOWN	YES
ENSMUSG00000027610.17	Gss	2.10312	0.322864	-1.07253	0.000175404	0.0029142	2.53548	DOWN	YES
ENSMUSG00000001435.15	Col18a1	2.10215	0.322663	-1.07186	0.000716065	0.00889955	2.05063	DOWN	YES
ENSMUSG00000088158.1	Scarna3b	2.0999	0.322199	-1.07032	0.00104362	0.0118036	1.92799	DOWN	YES
ENSMUSG00000080396.1	Snord111	2.0941	0.320996	-1.06633	0.00555037	0.0418772	1.37802	DOWN	YES
ENSMUSG00000048758.14	Rpl29	2.08521	0.319151	-1.0602	6.57404e-13	1.38898e-10	9.8573	DOWN	YES
ENSMUSG00000006678.6	Pola1	2.07336	0.316676	-1.05197	0.000380753	0.00553005	2.25727	DOWN	YES
ENSMUSG00000094377.1	Gm24407	2.07075	0.316127	-1.05015	2.26408e-07	1.11198e-05	4.9539	DOWN	YES
ENSMUSG00000094179.1	Snord50b	2.04247	0.310157	-1.03032	0.00219996	0.0212006	1.67365	DOWN	YES
ENSMUSG00000050424.9	Pnma5	2.03009	0.307515	-1.02154	0.00014925	0.00255551	2.59252	DOWN	YES
ENSMUSG00000102349.1	Gm37376	2.02796	0.30706	-1.02003	0.000296598	0.00455056	2.34194	DOWN	YES
ENSMUSG00000092730.1	Snora24	2.025	0.306426	-1.01792	0.00306183	0.0273634	1.56283	DOWN	YES
ENSMUSG00000003038.15	Hmgn2	2.02349	0.306101	-1.01685	1.61383e-08	1.11553e-06	5.95252	DOWN	YES
ENSMUSG00000064427.1	Gm22748	2.01521	0.304319	-1.01093	0.00124485	0.0136531	1.86477	DOWN	YES
ENSMUSG00000021175.15	Cdca7l	2.01439	0.304143	-1.01034	5.4624e-06	0.00016443	3.78402	DOWN	YES
ENSMUSG00000042305.12	Tmem183a	1.9982	0.300638	-0.998699	2.27567e-14	6.37074e-12	11.1958	DOWN	YES
ENSMUSG00000064994.1	Gm22422	1.9926	0.29942	-0.99465	6.07375e-06	0.000179136	3.74682	DOWN	YES
ENSMUSG00000036768.6	Kif15	1.99253	0.299406	-0.994604	1.19674e-06	4.32293e-05	4.36422	DOWN	YES
ENSMUSG00000117869.1	Snhg4	1.99204	0.299298	-0.994246	7.02054e-17	3.9308e-14	13.4055	DOWN	YES
ENSMUSG00000094405.1	Gm23143	1.9886	0.298548	-0.991755	0.00524089	0.0400324	1.39759	DOWN	YES
ENSMUSG00000064380.1	Gm26448	1.98574	0.297922	-0.989677	0.00128254	0.013998	1.85393	DOWN	YES
ENSMUSG00000064437.1	Snord49b	1.98362	0.29746	-0.988139	0.00107229	0.0120679	1.91837	DOWN	YES
ENSMUSG00000021932.13	Rnaseh2b	1.98168	0.297033	-0.986723	0.00416895	0.0341007	1.46724	DOWN	YES
ENSMUSG00000065701.1	Rny1	1.97253	0.295023	-0.980044	0.000407805	0.00579183	2.23718	DOWN	YES
ENSMUSG00000030806.6	Stx1b	1.96541	0.293454	-0.974832	5.38777e-05	0.00115138	2.93878	DOWN	YES
ENSMUSG00000043190.14	Rfesd	1.96229	0.292763	-0.972539	0.00663466	0.0481496	1.31741	DOWN	YES
ENSMUSG00000064829.3	Gm22879	1.96196	0.292691	-0.972298	0.00288898	0.0261656	1.58227	DOWN	YES
ENSMUSG00000104028.1	Gm5851	1.95666	0.291516	-0.968394	0.00297595	0.0267884	1.57205	DOWN	YES
ENSMUSG00000103286.1	Gm5850	1.95666	0.291516	-0.968394	0.00297595	0.0267884	1.57205	DOWN	YES
ENSMUSG00000009575.14	Cbx5	1.95422	0.290973	-0.966592	4.49467e-25	6.29142e-22	21.2013	DOWN	YES
ENSMUSG00000020888.16	Dvl2	1.93717	0.287168	-0.953951	3.8956e-05	0.000869995	3.06048	DOWN	YES
ENSMUSG00000028890.13	Mtf1	1.93439	0.286543	-0.951876	0.000336394	0.00502911	2.29851	DOWN	YES
ENSMUSG00000034263.13	Ints14	1.93402	0.286462	-0.951606	0.000443155	0.00615689	2.21064	DOWN	YES
ENSMUSG00000063415.12	Cyp26b1	1.93323	0.286284	-0.951016	1.97871e-27	3.69293e-24	23.4326	DOWN	YES
ENSMUSG00000039396.11	Neil3	1.92473	0.284369	-0.944654	8.64025e-06	0.000241281	3.61748	DOWN	YES
ENSMUSG00000102302.1	Gm38190	1.92233	0.283828	-0.942856	1.54172e-05	0.000396879	3.40134	DOWN	YES
ENSMUSG00000001998.15	Ap4e1	1.9125	0.281602	-0.93546	3.36948e-06	0.000108424	3.96488	DOWN	YES
ENSMUSG00000074024.5	4632427E13Rik	1.91106	0.281274	-0.934373	0.00248899	0.0233627	1.63148	DOWN	YES
ENSMUSG00000065219.1	Snord32a	1.89949	0.278637	-0.925614	1.23509e-07	6.61748e-06	5.17931	DOWN	YES
ENSMUSG00000065176.1	Rnu12	1.89581	0.277796	-0.922817	6.83768e-05	0.00137961	2.86024	DOWN	YES
ENSMUSG00000105814.1	Mir703	1.89003	0.276468	-0.918408	1.55531e-06	5.56432e-05	4.25459	DOWN	YES
ENSMUSG00000064513.1	Snora9	1.88349	0.274962	-0.913405	0.00335232	0.0291946	1.5347	DOWN	YES
ENSMUSG00000105399.1	Mir1843b	1.87286	0.272505	-0.905243	0.000568655	0.00743902	2.12848	DOWN	YES
ENSMUSG00000037295.7	Ldlrap1	1.87212	0.272333	-0.904672	0.00264816	0.0245278	1.61034	DOWN	YES
ENSMUSG00000095868.1	Gm23136	1.85714	0.268846	-0.893086	0.00332115	0.0290138	1.5374	DOWN	YES
ENSMUSG00000026436.15	Elk4	1.85544	0.268447	-0.891762	7.69342e-07	3.055e-05	4.51499	DOWN	YES
ENSMUSG00000023170.14	Gps2	1.85504	0.268354	-0.891454	0.00291303	0.0263066	1.57994	DOWN	YES
ENSMUSG00000100009.6	Gm7967	1.85209	0.267662	-0.889154	0.000251502	0.00396665	2.40158	DOWN	YES
ENSMUSG00000086567.1	Gm2830	1.84511	0.266021	-0.883704	0.00098513	0.0113376	1.94548	DOWN	YES
ENSMUSG00000089536.1	Scarna3a	1.84076	0.264996	-0.880298	0.000709396	0.00885379	2.05287	DOWN	YES
ENSMUSG00000020863.15	Luc7l3	1.82164	0.260462	-0.865236	0.00452675	0.0362853	1.44027	DOWN	YES
ENSMUSG00000067367.9	Lyar	1.81761	0.2595	-0.862039	2.07033e-07	1.0213e-05	4.99085	DOWN	YES
ENSMUSG00000027519.10	Rab22a	1.81492	0.258857	-0.859905	1.90294e-09	1.66217e-07	6.77932	DOWN	YES
ENSMUSG00000037474.13	Dtl	1.81223	0.258213	-0.857764	1.25193e-14	4.12327e-12	11.3848	DOWN	YES
ENSMUSG00000096243.1	Gm24265	1.81137	0.258007	-0.85708	2.32232e-05	0.000569044	3.24485	DOWN	YES
ENSMUSG00000064451.1	Snora23	1.80487	0.256445	-0.851893	0.000205029	0.0033178	2.47915	DOWN	YES
ENSMUSG00000090194.1	Gm16161	1.79317	0.253622	-0.842515	0.00692781	0.0497292	1.30339	DOWN	YES
ENSMUSG00000041530.16	Ago1	1.78513	0.25167	-0.836029	0.000328528	0.00494573	2.30577	DOWN	YES
ENSMUSG00000085156.8	Snhg15	1.77737	0.249778	-0.829745	0.000946746	0.0109862	1.95915	DOWN	YES
ENSMUSG00000109429.1	Gm45223	1.76907	0.247745	-0.82299	0.0023855	0.0226572	1.64479	DOWN	YES
ENSMUSG00000035713.15	Usp35	1.76088	0.245729	-0.816295	0.0039961	0.0330159	1.48128	DOWN	YES
ENSMUSG00000027663.12	Zmat3	1.75634	0.244608	-0.812572	1.00917e-09	9.8267e-08	7.00759	DOWN	YES
ENSMUSG00000064337.1	mt-Rnr1	1.75338	0.243877	-0.810141	2.46127e-06	8.22725e-05	4.08475	DOWN	YES
ENSMUSG00000043467.19	Zbtb37	1.74943	0.242897	-0.806887	0.000284556	0.00440728	2.35583	DOWN	YES
ENSMUSG00000093355.1	Snora26	1.74586	0.242009	-0.803936	3.17773e-05	0.000739798	3.13089	DOWN	YES
ENSMUSG00000006288.8	Ttc5	1.74093	0.240782	-0.79986	0.000474429	0.00646343	2.18954	DOWN	YES
ENSMUSG00000000028.15	Cdc45	1.73913	0.240331	-0.798364	0.00100416	0.011474	1.94028	DOWN	YES
ENSMUSG00000094497.1	Gm8210	1.73476	0.23924	-0.794739	4.23192e-09	3.2909e-07	6.48268	DOWN	YES
ENSMUSG00000065126.1	Snord104	1.73169	0.23847	-0.79218	0.00251417	0.0235006	1.62892	DOWN	YES
ENSMUSG00000029363.14	Rfc5	1.73026	0.238111	-0.790989	0.000408086	0.00579183	2.23718	DOWN	YES
ENSMUSG00000074925.4	Ptar1	1.72981	0.237999	-0.790616	6.14512e-09	4.58754e-07	6.33842	DOWN	YES
ENSMUSG00000032113.16	Chek1	1.72913	0.237829	-0.79005	0.00117208	0.0129693	1.88708	DOWN	YES
ENSMUSG00000064339.1	mt-Rnr2	1.72262	0.236188	-0.784601	2.4146e-06	8.1442e-05	4.08915	DOWN	YES
ENSMUSG00000065822.1	Snord15a	1.72193	0.236015	-0.784026	1.33682e-05	0.000354734	3.4501	DOWN	YES
ENSMUSG00000024943.9	Smc5	1.71245	0.233618	-0.776063	0.000496112	0.00665325	2.17697	DOWN	YES
ENSMUSG00000066150.12	Slc31a1	1.71099	0.233246	-0.774828	4.69451e-07	2.09439e-05	4.67894	DOWN	YES
ENSMUSG00000022538.20	Lsg1	1.70635	0.232068	-0.770913	0.000372404	0.00545834	2.26294	DOWN	YES
ENSMUSG00000065145.1	Vaultrc5	1.69962	0.230351	-0.765208	0.00331916	0.0290138	1.5374	DOWN	YES
ENSMUSG00000027968.11	Larp7	1.69946	0.23031	-0.765073	2.00862e-06	6.89956e-05	4.16118	DOWN	YES
ENSMUSG00000089715.12	Cbx6	1.69942	0.2303	-0.765039	1.27434e-07	6.71895e-06	5.1727	DOWN	YES
ENSMUSG00000002910.11	Arrdc2	1.69793	0.229919	-0.763773	0.00450083	0.0361552	1.44183	DOWN	YES
ENSMUSG00000032788.15	Pdxk	1.69771	0.229864	-0.763592	0.001029	0.0116863	1.93232	DOWN	YES
ENSMUSG00000008348.9	Ubc	1.68854	0.22751	-0.755772	3.77485e-07	1.74673e-05	4.75777	DOWN	YES
ENSMUSG00000016995.17	Matn4	1.68691	0.227091	-0.754381	0.0042998	0.034815	1.45823	DOWN	YES
ENSMUSG00000023106.15	Denr	1.68409	0.226364	-0.751966	0.00333949	0.0291243	1.53574	DOWN	YES
ENSMUSG00000118423.1	Lrrc70	1.68378	0.226284	-0.7517	0.00676757	0.0488609	1.31104	DOWN	YES
ENSMUSG00000031953.2	Tmem170	1.67689	0.224504	-0.745787	0.000761703	0.00936284	2.02859	DOWN	YES
ENSMUSG00000106943.2	Dancr	1.67041	0.222823	-0.740201	1.44578e-05	0.000377387	3.42321	DOWN	YES
ENSMUSG00000020362.13	Cnot6	1.66786	0.222159	-0.737997	1.34729e-11	2.0116e-09	8.69646	DOWN	YES
ENSMUSG00000022033.9	Pbk	1.66732	0.222019	-0.737532	5.69648e-05	0.00119781	2.92161	DOWN	YES
ENSMUSG00000028248.15	Pnisr	1.66701	0.221939	-0.737267	4.01558e-08	2.52621e-06	5.59753	DOWN	YES
ENSMUSG00000017550.14	Atad5	1.66378	0.221096	-0.734467	0.000288605	0.00445151	2.35149	DOWN	YES
ENSMUSG00000092341.3	Malat1	1.66104	0.22038	-0.732088	0.00558351	0.0419626	1.37714	DOWN	YES
ENSMUSG00000077192.3	Snora17	1.65541	0.218906	-0.72719	7.87009e-05	0.00151165	2.82055	DOWN	YES
ENSMUSG00000038301.15	Snx10	1.64875	0.217156	-0.721377	0.000142036	0.00246179	2.60875	DOWN	YES
ENSMUSG00000000708.14	Kat2b	1.64629	0.216506	-0.719218	0.000195906	0.00320257	2.4945	DOWN	YES
ENSMUSG00000035171.9	1110059E24Rik	1.64566	0.216339	-0.718662	0.000119011	0.00214193	2.66919	DOWN	YES
ENSMUSG00000003923.14	Tfam	1.64358	0.215792	-0.716846	3.54339e-05	0.000811428	3.09075	DOWN	YES
ENSMUSG00000002221.11	Paxip1	1.63786	0.214277	-0.711811	0.000560843	0.00737126	2.13246	DOWN	YES
ENSMUSG00000034892.8	Rps29	1.63726	0.214117	-0.711281	5.97027e-13	1.31088e-10	9.88244	DOWN	YES
ENSMUSG00000092805.2	Gm26461	1.63397	0.213245	-0.708384	0.00562108	0.0421318	1.37539	DOWN	YES
ENSMUSG00000093656.1	Gm20628	1.63307	0.213004	-0.707583	0.00470375	0.0372508	1.42886	DOWN	YES
ENSMUSG00000009079.16	Ewsr1	1.63043	0.212303	-0.705254	5.22574e-09	4.00807e-07	6.39706	DOWN	YES
ENSMUSG00000073423.10	Zfp414	1.62875	0.211854	-0.703763	0.00688043	0.0494525	1.30581	DOWN	YES
ENSMUSG00000025876.15	Unc5a	1.62803	0.211664	-0.703132	8.65284e-05	0.00163397	2.78676	DOWN	YES
ENSMUSG00000030056.8	Isy1	1.62323	0.210379	-0.698863	1.37182e-05	0.000362304	3.44093	DOWN	YES
ENSMUSG00000031701.6	Dnaja2	1.62278	0.210261	-0.698471	1.64615e-11	2.36067e-09	8.62697	DOWN	YES
ENSMUSG00000040550.17	Otud6b	1.62248	0.21018	-0.698204	0.0013317	0.0144288	1.84077	DOWN	YES
ENSMUSG00000022034.10	Esco2	1.62179	0.209994	-0.697583	3.20653e-05	0.00074341	3.12877	DOWN	YES
ENSMUSG00000043411.15	Usp48	1.62078	0.209723	-0.696686	0.00571192	0.0426983	1.36959	DOWN	YES
ENSMUSG00000009741.15	Ubp1	1.62061	0.20968	-0.696541	9.02917e-05	0.00168796	2.77264	DOWN	YES
ENSMUSG00000069117.4	Gm10260	1.6189	0.20922	-0.695014	1.26804e-09	1.1872e-07	6.92548	DOWN	YES
ENSMUSG00000045294.11	Insig1	1.61701	0.208713	-0.69333	1.8469e-13	4.51034e-11	10.3458	DOWN	YES
ENSMUSG00000064387.1	Snora73a	1.61697	0.208702	-0.693293	2.10776e-10	2.43326e-08	7.61381	DOWN	YES
ENSMUSG00000034111.6	Tmed8	1.61661	0.208606	-0.692973	1.99533e-06	6.87497e-05	4.16273	DOWN	YES
ENSMUSG00000075266.5	Cenpw	1.61052	0.206965	-0.687523	0.00685962	0.049378	1.30647	DOWN	YES
ENSMUSG00000026618.11	Iars2	1.6095	0.206691	-0.686614	0.000474646	0.00646343	2.18954	DOWN	YES
ENSMUSG00000030138.8	Bms1	1.60712	0.206048	-0.684478	0.000138788	0.00242836	2.61469	DOWN	YES
ENSMUSG00000085241.7	Snhg3	1.60672	0.205939	-0.684115	1.7358e-10	2.04605e-08	7.68908	DOWN	YES
ENSMUSG00000022673.5	Mcm4	1.60166	0.20457	-0.679568	2.49979e-06	8.33116e-05	4.07929	DOWN	YES
ENSMUSG00000099083.7	Atf7	1.60017	0.204166	-0.678225	3.03638e-12	5.1669e-10	9.28677	DOWN	YES
ENSMUSG00000024217.10	Snrpc	1.60001	0.204122	-0.678078	0.00464141	0.0368875	1.43312	DOWN	YES
ENSMUSG00000070167.1	Snora57	1.59178	0.201883	-0.670642	0.000456659	0.00630539	2.20029	DOWN	YES
ENSMUSG00000037475.15	Thoc2	1.58997	0.201389	-0.668998	5.82796e-05	0.0012153	2.91532	DOWN	YES
ENSMUSG00000020400.17	Tnip1	1.58606	0.20032	-0.665447	0.000250029	0.00395456	2.4029	DOWN	YES
ENSMUSG00000000568.15	Hnrnpd	1.58456	0.199907	-0.664078	2.37989e-10	2.69191e-08	7.56994	DOWN	YES
ENSMUSG00000031776.17	Arl2bp	1.58126	0.199003	-0.661074	3.97376e-06	0.000124297	3.90554	DOWN	YES
ENSMUSG00000069833.13	Ahnak	1.58067	0.198842	-0.660538	2.22896e-06	7.58658e-05	4.11995	DOWN	YES
ENSMUSG00000035024.16	Ncapd3	1.58001	0.198658	-0.659929	7.83703e-07	3.07926e-05	4.51155	DOWN	YES
ENSMUSG00000031167.16	Rbm3	1.57948	0.198513	-0.659446	3.98794e-08	2.52299e-06	5.59808	DOWN	YES
ENSMUSG00000024378.9	Stard4	1.57821	0.198166	-0.658293	2.20686e-12	3.9226e-10	9.40643	DOWN	YES
ENSMUSG00000064966.1	Snord15b	1.57748	0.197964	-0.657623	0.00469585	0.0372145	1.42929	DOWN	YES
ENSMUSG00000022438.6	Parvb	1.57557	0.197437	-0.655872	2.66082e-08	1.74245e-06	5.75884	DOWN	YES
ENSMUSG00000024135.10	Srbd1	1.57441	0.197118	-0.654811	0.000461658	0.00634255	2.19774	DOWN	YES
ENSMUSG00000027829.15	Ccnl1	1.57433	0.197095	-0.654735	2.02222e-06	6.92502e-05	4.15958	DOWN	YES
ENSMUSG00000037526.7	Atg14	1.57012	0.195934	-0.650877	0.00216722	0.0209789	1.67822	DOWN	YES
ENSMUSG00000034218.16	Atm	1.56957	0.19578	-0.650366	2.00761e-05	0.000497372	3.30332	DOWN	YES
ENSMUSG00000031242.7	2610002M06Rik	1.56854	0.195496	-0.649425	1.46324e-05	0.000381056	3.41901	DOWN	YES
ENSMUSG00000042699.11	Dhx9	1.56715	0.19511	-0.648142	0.00235747	0.0224672	1.64845	DOWN	YES
ENSMUSG00000021377.15	Dek	1.56473	0.19444	-0.645914	1.79824e-10	2.09758e-08	7.67828	DOWN	YES
ENSMUSG00000021714.15	Cenpk	1.56369	0.19415	-0.644954	0.00230449	0.022075	1.6561	DOWN	YES
ENSMUSG00000029249.15	Rest	1.56013	0.19316	-0.641662	3.571e-05	0.00081442	3.08915	DOWN	YES
ENSMUSG00000089774.2	Slc5a3	1.55996	0.193113	-0.641509	1.04103e-07	5.76752e-06	5.23901	DOWN	YES
ENSMUSG00000079470.8	Utp14b	1.55885	0.192806	-0.640486	0.000307161	0.00467335	2.33037	DOWN	YES
ENSMUSG00000020649.11	Rrm2	1.55738	0.192394	-0.639119	0.000429608	0.00602851	2.21979	DOWN	YES
ENSMUSG00000058503.11	Fam133b	1.55703	0.192298	-0.6388	0.00243145	0.0229767	1.63871	DOWN	YES
ENSMUSG00000005936.19	Kctd20	1.55584	0.191965	-0.637693	5.8863e-06	0.000174378	3.75851	DOWN	YES
ENSMUSG00000001150.7	Mcm3ap	1.55317	0.191219	-0.635215	0.00232627	0.0222646	1.65238	DOWN	YES
ENSMUSG00000020680.15	Taf15	1.55302	0.191176	-0.635074	1.33559e-08	9.40626e-07	6.02658	DOWN	YES
ENSMUSG00000031432.3	Prps1	1.55286	0.191132	-0.634927	2.96275e-08	1.91582e-06	5.71764	DOWN	YES
ENSMUSG00000042675.15	Ypel3	1.55233	0.190984	-0.634435	0.00502447	0.038964	1.40934	DOWN	YES
ENSMUSG00000076137.1	Gm26384	1.5518	0.190835	-0.633941	0.00316648	0.0281192	1.551	DOWN	YES
ENSMUSG00000041859.10	Mcm3	1.55099	0.19061	-0.633193	1.72919e-06	6.08914e-05	4.21544	DOWN	YES
ENSMUSG00000060938.14	Rpl26	1.54785	0.18973	-0.630269	8.45223e-11	1.04009e-08	7.98293	DOWN	YES
ENSMUSG00000028461.12	Ccdc107	1.546	0.189211	-0.628545	1.99006e-09	1.70112e-07	6.76927	DOWN	YES
ENSMUSG00000020954.16	Strn3	1.54516	0.188974	-0.627757	5.43791e-07	2.36022e-05	4.62705	DOWN	YES
ENSMUSG00000070372.11	Capza1	1.54273	0.188289	-0.625482	0.000171431	0.00286948	2.5422	DOWN	YES
ENSMUSG00000026554.15	Dcaf8	1.54166	0.187989	-0.624487	2.55838e-06	8.50111e-05	4.07052	DOWN	YES
ENSMUSG00000044934.13	Zfp367	1.54123	0.187867	-0.624081	5.30235e-06	0.000160042	3.79576	DOWN	YES
ENSMUSG00000065265.1	Gm23455	1.54079	0.187743	-0.623669	4.05091e-06	0.000126357	3.8984	DOWN	YES
ENSMUSG00000002222.14	Rmnd5a	1.53923	0.187305	-0.622212	2.95213e-07	1.40672e-05	4.85179	DOWN	YES
ENSMUSG00000027981.14	Rnpc3	1.53825	0.187028	-0.621292	0.000835278	0.0100251	1.99891	DOWN	YES
ENSMUSG00000032330.7	Cox7a2	1.53759	0.186841	-0.620674	2.45158e-07	1.18583e-05	4.92598	DOWN	YES
ENSMUSG00000032280.16	Tle3	1.53743	0.186794	-0.620517	4.29976e-06	0.000132641	3.87732	DOWN	YES
ENSMUSG00000021294.7	Kif26a	1.53734	0.18677	-0.620437	0.00159397	0.0164891	1.7828	DOWN	YES
ENSMUSG00000031605.8	Klhl2	1.53673	0.186597	-0.619862	0.000210701	0.00339486	2.46918	DOWN	YES
ENSMUSG00000031728.10	Zfp821	1.53589	0.186361	-0.619078	0.00145262	0.0154197	1.81192	DOWN	YES
ENSMUSG00000026377.12	Nifk	1.53571	0.18631	-0.61891	0.00695291	0.0498774	1.3021	DOWN	YES
ENSMUSG00000066551.12	Hmgb1	1.53449	0.185965	-0.617763	6.45849e-08	3.80643e-06	5.41948	DOWN	YES
ENSMUSG00000053453.9	Thoc7	1.53411	0.185858	-0.617406	0.00398234	0.0329661	1.48193	DOWN	YES
ENSMUSG00000079641.3	Rpl39	1.53086	0.184936	-0.614343	4.68822e-12	7.6085e-10	9.1187	DOWN	YES
ENSMUSG00000053774.9	Ubxn7	1.53075	0.184905	-0.614241	6.49147e-13	1.38898e-10	9.8573	DOWN	YES
ENSMUSG00000018846.8	Pank3	1.52898	0.184402	-0.612571	8.19486e-12	1.27453e-09	8.89465	DOWN	YES
ENSMUSG00000029817.11	Tra2a	1.5273	0.183925	-0.610986	0.00615932	0.0453168	1.34374	DOWN	YES
ENSMUSG00000106918.3	Mrpl33	1.51946	0.18169	-0.603562	0.00372265	0.0315089	1.50157	DOWN	YES
ENSMUSG00000041777.12	Cir1	1.51841	0.181388	-0.602559	0.000929177	0.0108047	1.96639	DOWN	YES
ENSMUSG00000020263.14	Appl2	1.51706	0.181002	-0.601276	0.00342123	0.0296066	1.52861	DOWN	YES
ENSMUSG00000019841.15	Rev3l	1.51661	0.180873	-0.600849	5.22518e-06	0.00015821	3.80077	DOWN	YES
ENSMUSG00000016252.7	Atp5e	1.51659	0.180869	-0.600835	0.000223018	0.00356765	2.44762	DOWN	YES
ENSMUSG00000069268.4	H2bc7	1.51506	0.18043	-0.599377	0.00184029	0.0184325	1.73442	DOWN	YES
ENSMUSG00000020812.18	Snhg16	1.51475	0.180341	-0.599081	6.3553e-07	2.67544e-05	4.57261	DOWN	YES
ENSMUSG00000080440.1	Gm25848	1.51473	0.180334	-0.599057	0.00540959	0.0409915	1.38731	DOWN	YES
ENSMUSG00000037857.16	Nufip2	1.5132	0.179897	-0.597604	7.89911e-07	3.09281e-05	4.50965	DOWN	YES
ENSMUSG00000035941.15	Ibtk	1.50905	0.178704	-0.593641	2.72343e-05	0.000640692	3.19335	DOWN	YES
ENSMUSG00000097346.1	Rps18-ps4	1.50612	0.17786	-0.590837	0.00399799	0.0330159	1.48128	DOWN	YES
ENSMUSG00000019897.8	Ccdc59	1.50516	0.177584	-0.589921	0.000394605	0.00567239	2.24623	DOWN	YES
ENSMUSG00000030795.18	Fus	1.50415	0.17729	-0.588946	5.22752e-06	0.00015821	3.80077	DOWN	YES
ENSMUSG00000032349.13	Elovl5	1.49897	0.175793	-0.583971	1.33662e-11	2.0116e-09	8.69646	DOWN	YES
ENSMUSG00000073702.11	Rpl31	1.49683	0.175172	-0.581907	3.67917e-13	8.40802e-11	10.0753	DOWN	YES
ENSMUSG00000107928.1	Gm45140	1.49379	0.17429	-0.578978	0.00577365	0.0431022	1.3655	DOWN	YES
ENSMUSG00000055897.13	Ppp4r1l-ps	1.49363	0.174242	-0.57882	0.00284966	0.0259224	1.58633	DOWN	YES
ENSMUSG00000052414.9	Gm28047	1.49211	0.1738	-0.57735	0.000182351	0.00301619	2.52054	DOWN	YES
ENSMUSG00000031299.10	Pdha1	1.49104	0.17349	-0.57632	5.69853e-08	3.43227e-06	5.46442	DOWN	YES
ENSMUSG00000008855.17	Hdac5	1.48993	0.173167	-0.575248	7.99113e-06	0.000227118	3.64375	DOWN	YES
ENSMUSG00000030432.12	Rpl28	1.48921	0.172956	-0.574548	5.36418e-15	2.07131e-12	11.6838	DOWN	YES
ENSMUSG00000033970.15	Rfc3	1.4891	0.172923	-0.574438	0.00198329	0.0195329	1.70923	DOWN	YES
ENSMUSG00000021028.8	Mbip	1.48694	0.172294	-0.57235	0.00555346	0.0418772	1.37802	DOWN	YES
ENSMUSG00000022361.14	Zhx1	1.48456	0.171598	-0.570035	0.000407447	0.00579183	2.23718	DOWN	YES
ENSMUSG00000073155.12	1810058I24Rik	1.48421	0.171495	-0.569695	0.000433146	0.00605881	2.21761	DOWN	YES
ENSMUSG00000004642.13	Slbp	1.4828	0.171083	-0.568326	1.46971e-05	0.000381852	3.4181	DOWN	YES
ENSMUSG00000054717.7	Hmgb2	1.48258	0.171018	-0.568109	6.04223e-11	7.51788e-09	8.1239	DOWN	YES
ENSMUSG00000009470.17	Tnpo1	1.48167	0.170753	-0.567228	9.18175e-13	1.8694e-10	9.7283	DOWN	YES
ENSMUSG00000104960.1	Snhg8	1.48134	0.170655	-0.566905	0.000119886	0.00215142	2.66728	DOWN	YES
ENSMUSG00000025777.8	Gdap1	1.48086	0.170513	-0.566431	9.80284e-05	0.00181497	2.74113	DOWN	YES
ENSMUSG00000023089.12	Ndufa5	1.48066	0.170456	-0.566244	0.00417819	0.0341297	1.46687	DOWN	YES
ENSMUSG00000029427.11	Zcchc8	1.48056	0.170427	-0.566146	0.000207063	0.00334588	2.47549	DOWN	YES
ENSMUSG00000026667.14	Uhmk1	1.47878	0.169904	-0.564409	5.29425e-08	3.23962e-06	5.48951	DOWN	YES
ENSMUSG00000015994.10	Fnta	1.47747	0.169519	-0.56313	1.29771e-05	0.000346819	3.4599	DOWN	YES
ENSMUSG00000001127.12	Araf	1.47533	0.168889	-0.561037	0.00486786	0.0380659	1.41946	DOWN	YES
ENSMUSG00000059552.13	Trp53	1.4728	0.168144	-0.558562	0.00022586	0.00360282	2.44336	DOWN	YES
ENSMUSG00000035696.15	Rnf38	1.47027	0.167398	-0.556086	6.8313e-05	0.00137961	2.86024	DOWN	YES
ENSMUSG00000027620.16	Rbm39	1.46986	0.167275	-0.555675	6.57351e-06	0.0001907	3.71965	DOWN	YES
ENSMUSG00000040818.10	Dennd6a	1.46712	0.166465	-0.552983	0.00426755	0.0345825	1.46114	DOWN	YES
ENSMUSG00000027342.14	Pcna	1.466	0.166135	-0.551887	0.000110507	0.00200561	2.69775	DOWN	YES
ENSMUSG00000020485.14	Supt4a	1.46576	0.166064	-0.551651	0.00156136	0.016335	1.78688	DOWN	YES
ENSMUSG00000035202.8	Lars2	1.46376	0.16547	-0.549678	6.40313e-08	3.79377e-06	5.42093	DOWN	YES
ENSMUSG00000066440.5	Zfyve26	1.46356	0.165409	-0.549478	0.00211368	0.0206226	1.68566	DOWN	YES
ENSMUSG00000025135.12	Anapc11	1.46256	0.165113	-0.548493	0.000914663	0.0107138	1.97006	DOWN	YES
ENSMUSG00000005698.15	Ctcf	1.46197	0.164939	-0.547917	1.71166e-05	0.000434631	3.36188	DOWN	YES
ENSMUSG00000029290.12	Zfp326	1.46192	0.164925	-0.547867	5.70131e-05	0.00119781	2.92161	DOWN	YES
ENSMUSG00000022360.8	Atad2	1.4588	0.163996	-0.544783	1.11539e-09	1.06754e-07	6.97162	DOWN	YES
ENSMUSG00000005893.14	Nr2c2	1.45735	0.163565	-0.543351	0.000366378	0.00539119	2.26832	DOWN	YES
ENSMUSG00000032666.16	1700025G04Rik	1.45666	0.163359	-0.542666	5.94868e-05	0.00123441	2.90854	DOWN	YES
ENSMUSG00000082901.1	Gm14323	1.45477	0.162794	-0.540789	0.000186778	0.00308014	2.51143	DOWN	YES
ENSMUSG00000040195.11	Nemp1	1.4547	0.162773	-0.540719	0.00046194	0.00634255	2.19774	DOWN	YES
ENSMUSG00000032512.7	Wdr48	1.45368	0.16247	-0.539713	0.00095515	0.0110608	1.95621	DOWN	YES
ENSMUSG00000027651.16	Rprd1b	1.45324	0.162336	-0.53927	0.003948	0.0328453	1.48353	DOWN	YES
ENSMUSG00000017418.14	Arl5b	1.45315	0.162312	-0.539187	6.2719e-06	0.000183375	3.73666	DOWN	YES
ENSMUSG00000029642.11	Polr1d	1.45263	0.162155	-0.538666	3.19401e-06	0.000103074	3.98685	DOWN	YES
ENSMUSG00000068749.9	Psma5	1.45186	0.161924	-0.5379	2.96838e-06	9.66275e-05	4.0149	DOWN	YES
ENSMUSG00000042410.16	Agps	1.4516	0.161847	-0.537644	1.26967e-05	0.000340137	3.46835	DOWN	YES
ENSMUSG00000024122.16	Pdpk1	1.4515	0.161818	-0.537549	3.55862e-05	0.000813254	3.08977	DOWN	YES
ENSMUSG00000038095.15	Sbno1	1.45147	0.161807	-0.537511	3.0351e-07	1.44013e-05	4.8416	DOWN	YES
ENSMUSG00000037503.12	Fam168b	1.45126	0.161746	-0.537308	7.49889e-06	0.000214216	3.66915	DOWN	YES
ENSMUSG00000038172.14	Ttc39b	1.45043	0.161497	-0.536481	1.06086e-05	0.000289743	3.53799	DOWN	YES
ENSMUSG00000025198.16	Erlin1	1.45029	0.161455	-0.536341	0.00396277	0.0329339	1.48236	DOWN	YES
ENSMUSG00000021690.10	Jmy	1.45026	0.161444	-0.536307	0.000626472	0.00798939	2.09749	DOWN	YES
ENSMUSG00000040481.17	Bptf	1.45011	0.161402	-0.536167	1.19072e-07	6.44139e-06	5.19102	DOWN	YES
ENSMUSG00000014767.17	Tbp	1.44946	0.161207	-0.535518	0.0057095	0.0426983	1.36959	DOWN	YES
ENSMUSG00000026623.16	Lpgat1	1.44944	0.1612	-0.535495	2.54716e-05	0.000612191	3.21311	DOWN	YES
ENSMUSG00000021258.10	Ccnk	1.44867	0.160971	-0.534733	2.72256e-06	8.94055e-05	4.04864	DOWN	YES
ENSMUSG00000002812.4	Flii	1.44803	0.160777	-0.534088	1.80311e-05	0.000453736	3.3432	DOWN	YES
ENSMUSG00000022142.8	Nup155	1.44752	0.160626	-0.533586	1.50981e-05	0.000391362	3.40742	DOWN	YES
ENSMUSG00000037993.8	Dhx38	1.44709	0.160496	-0.533155	3.98608e-05	0.000882138	3.05446	DOWN	YES
ENSMUSG00000036501.7	Fam13b	1.44668	0.160371	-0.532742	3.30656e-05	0.000760305	3.11901	DOWN	YES
ENSMUSG00000036112.15	Metap2	1.44657	0.160339	-0.532635	8.97257e-08	5.04899e-06	5.2968	DOWN	YES
ENSMUSG00000046330.10	Rpl37a	1.44601	0.160171	-0.532075	1.10749e-12	2.13823e-10	9.66995	DOWN	YES
ENSMUSG00000024974.10	Smc3	1.44596	0.160157	-0.532029	2.33077e-10	2.66327e-08	7.57459	DOWN	YES
ENSMUSG00000027589.14	Pcmtd2	1.44463	0.159757	-0.5307	6.21138e-06	0.000182559	3.7386	DOWN	YES
ENSMUSG00000031878.18	Nae1	1.44435	0.159672	-0.53042	2.65953e-05	0.000630961	3.2	DOWN	YES
ENSMUSG00000019528.18	Gyg	1.44376	0.159496	-0.529833	0.00111944	0.0125105	1.90273	DOWN	YES
ENSMUSG00000019437.17	Tlcd1	1.44338	0.15938	-0.529451	0.000601857	0.00779143	2.10838	DOWN	YES
ENSMUSG00000051149.15	Adnp	1.44213	0.159004	-0.528199	8.32413e-07	3.22538e-05	4.49142	DOWN	YES
ENSMUSG00000027177.14	Hipk3	1.44174	0.158886	-0.527809	4.99722e-05	0.00108238	2.96562	DOWN	YES
ENSMUSG00000036777.8	Anln	1.43865	0.157955	-0.524714	1.96262e-05	0.000487305	3.3122	DOWN	YES
ENSMUSG00000031939.16	Taf1d	1.4349	0.156822	-0.520951	2.97318e-11	3.9169e-09	8.40706	DOWN	YES
ENSMUSG00000030016.14	Zfp638	1.43389	0.156516	-0.519933	2.37673e-06	8.04068e-05	4.09471	DOWN	YES
ENSMUSG00000042185.14	Nfrkb	1.43228	0.156027	-0.51831	0.00188025	0.0187333	1.72738	DOWN	YES
ENSMUSG00000084708.1	Gm22988	1.43181	0.155885	-0.517838	0.00242668	0.022951	1.6392	DOWN	YES
ENSMUSG00000021643.15	Serf1	1.43174	0.155864	-0.517768	0.00564834	0.0423078	1.37358	DOWN	YES
ENSMUSG00000030417.15	Pdcd5	1.43075	0.155564	-0.516772	0.000900704	0.0106189	1.97392	DOWN	YES
ENSMUSG00000021972.14	Hmbox1	1.43037	0.155449	-0.516391	0.000681461	0.00859347	2.06583	DOWN	YES
ENSMUSG00000039068.16	Zzz3	1.42994	0.155319	-0.515957	0.000150446	0.00256813	2.59038	DOWN	YES
ENSMUSG00000020170.4	Frs2	1.42934	0.155134	-0.515344	2.03716e-06	6.95492e-05	4.15771	DOWN	YES
ENSMUSG00000092310.2	Gm20509	1.42887	0.154991	-0.514871	0.00190707	0.0189825	1.72165	DOWN	YES
ENSMUSG00000031393.16	Mecp2	1.42816	0.154778	-0.514162	0.00418637	0.0341679	1.46638	DOWN	YES
ENSMUSG00000021639.17	Gtf2h2	1.4274	0.154546	-0.51339	0.00459085	0.0366997	1.43534	DOWN	YES
ENSMUSG00000008200.15	Fnbp4	1.42669	0.15433	-0.512672	1.77062e-05	0.000447571	3.34914	DOWN	YES
ENSMUSG00000021819.11	Zswim8	1.42663	0.15431	-0.512607	0.00329856	0.0289024	1.53907	DOWN	YES
ENSMUSG00000014907.10	Naf1	1.42578	0.154053	-0.511753	2.70813e-05	0.000638433	3.19488	DOWN	YES
ENSMUSG00000031508.14	Ankrd10	1.42474	0.153735	-0.510697	0.000334632	0.00502911	2.29851	DOWN	YES
ENSMUSG00000062761.7	Zfp512	1.42433	0.153611	-0.510284	0.000404597	0.00577893	2.23815	DOWN	YES
ENSMUSG00000118345.1	Gm7105	1.42192	0.152875	-0.507838	2.17482e-05	0.000535245	3.27145	DOWN	YES
ENSMUSG00000036438.14	Calm2	1.42172	0.152815	-0.507642	2.86605e-09	2.32566e-07	6.63345	DOWN	YES
ENSMUSG00000023977.15	Ubr2	1.42041	0.152415	-0.506311	0.000613358	0.00791288	2.10167	DOWN	YES
ENSMUSG00000058600.13	Rpl30	1.41943	0.152113	-0.505307	7.05242e-08	4.07077e-06	5.39032	DOWN	YES
ENSMUSG00000040250.14	Ints13	1.41926	0.152061	-0.505136	0.00226581	0.0217977	1.66159	DOWN	YES
ENSMUSG00000062937.7	Mtap	1.4191	0.152013	-0.504975	0.000880942	0.01045	1.98088	DOWN	YES
ENSMUSG00000028691.12	Prdx1	1.41815	0.151722	-0.504009	6.5028e-07	2.707e-05	4.56751	DOWN	YES
ENSMUSG00000029833.17	Trim24	1.41782	0.15162	-0.503672	0.000132678	0.00234341	2.63015	DOWN	YES
ENSMUSG00000021840.17	Mapk1ip1l	1.41701	0.151373	-0.502849	6.23695e-05	0.00128621	2.89069	DOWN	YES
ENSMUSG00000007850.16	Hnrnph1	1.41685	0.151322	-0.502682	0.0045239	0.0362853	1.44027	DOWN	YES
ENSMUSG00000021037.7	Ahsa1	1.41629	0.151154	-0.502121	0.00258196	0.024014	1.61954	DOWN	YES
ENSMUSG00000041126.16	H2az2	1.41532	0.150855	-0.501128	0.000564314	0.00739951	2.1308	DOWN	YES
ENSMUSG00000059981.12	Taok2	1.41508	0.150783	-0.500889	0.00146298	0.015499	1.8097	DOWN	YES
ENSMUSG00000028799.15	Zfp362	1.4148	0.150695	-0.500598	0.000854527	0.0101906	1.9918	DOWN	YES
ENSMUSG00000051864.10	Tbc1d22a	1.41438	0.150566	-0.50017	0.000627136	0.00798939	2.09749	DOWN	YES
ENSMUSG00000029730.16	Mcm7	1.41286	0.150101	-0.498623	0.000341253	0.00506811	2.29515	DOWN	YES
ENSMUSG00000032293.8	Ireb2	1.41258	0.150014	-0.498336	3.19131e-06	0.000103074	3.98685	DOWN	YES
ENSMUSG00000058558.12	Rpl5	1.41165	0.149726	-0.497379	1.23852e-13	3.15204e-11	10.5014	DOWN	YES
ENSMUSG00000041406.14	BC055324	1.41066	0.149423	-0.496374	0.0046045	0.0367507	1.43473	DOWN	YES
ENSMUSG00000036208.13	Nepro	1.40988	0.149181	-0.49557	0.00442635	0.0356333	1.44814	DOWN	YES
ENSMUSG00000019984.16	Med23	1.40976	0.149146	-0.495451	0.000270658	0.00422122	2.37456	DOWN	YES
ENSMUSG00000072889.9	Nfxl1	1.40971	0.149129	-0.495395	0.00236802	0.0225485	1.64688	DOWN	YES
ENSMUSG00000059263.9	Usp47	1.40955	0.149079	-0.49523	1.93535e-06	6.68892e-05	4.17464	DOWN	YES
ENSMUSG00000118220.1	Gm6192	1.40929	0.149	-0.494966	3.9452e-05	0.000875442	3.05777	DOWN	YES
ENSMUSG00000079435.9	Rpl36a	1.40836	0.148712	-0.494011	1.10784e-09	1.06754e-07	6.97162	DOWN	YES
ENSMUSG00000039509.8	Nup133	1.40788	0.148565	-0.493524	0.000665785	0.00842425	2.07447	DOWN	YES
ENSMUSG00000083992.1	Gm11478	1.4077	0.148511	-0.493342	0.00326609	0.0286628	1.54268	DOWN	YES
ENSMUSG00000021413.9	Prpf4b	1.40525	0.147754	-0.490829	0.00059194	0.00768875	2.11414	DOWN	YES
ENSMUSG00000012443.4	Kif11	1.40431	0.147462	-0.489859	2.11636e-05	0.000522005	3.28233	DOWN	YES
ENSMUSG00000020390.12	Ube2b	1.40404	0.14738	-0.489584	8.95022e-05	0.0016788	2.775	DOWN	YES
ENSMUSG00000004455.16	Ppp1cc	1.40393	0.147346	-0.489473	0.00041401	0.00585364	2.23257	DOWN	YES
ENSMUSG00000062867.13	Impdh2	1.40363	0.147253	-0.489163	0.00020961	0.00338215	2.47081	DOWN	YES
ENSMUSG00000021748.9	Pdhb	1.40254	0.146914	-0.488038	0.000966299	0.0111553	1.95252	DOWN	YES
ENSMUSG00000033732.10	Sf3b3	1.40208	0.146773	-0.487569	7.37464e-07	2.9599e-05	4.52872	DOWN	YES
ENSMUSG00000032038.7	St3gal4	1.40172	0.146662	-0.487201	0.00534082	0.0405743	1.39175	DOWN	YES
ENSMUSG00000040843.10	Tiprl	1.40083	0.146387	-0.486286	1.58234e-05	0.00040547	3.39204	DOWN	YES
ENSMUSG00000002055.9	Spag5	1.40077	0.146368	-0.486224	0.00181046	0.0182316	1.73917	DOWN	YES
ENSMUSG00000032712.16	Resf1	1.39965	0.14602	-0.485069	6.90482e-05	0.00139058	2.8568	DOWN	YES
ENSMUSG00000000439.9	Mkrn2	1.3992	0.145879	-0.484601	0.000286422	0.00442393	2.35419	DOWN	YES
ENSMUSG00000093930.2	Hmgcs1	1.39759	0.145381	-0.482944	4.17755e-09	3.27134e-07	6.48527	DOWN	YES
ENSMUSG00000019861.15	Gopc	1.3962	0.144949	-0.481509	0.00462867	0.0368431	1.43364	DOWN	YES
ENSMUSG00000024304.14	Cdh2	1.39584	0.144836	-0.481134	0.00620342	0.0455813	1.34121	DOWN	YES
ENSMUSG00000036698.11	Ago2	1.39529	0.144665	-0.480568	1.97341e-08	1.33122e-06	5.87575	DOWN	YES
ENSMUSG00000015120.15	Ube2i	1.39517	0.144627	-0.480441	0.000196559	0.00320855	2.49369	DOWN	YES
ENSMUSG00000039108.14	Lsm14b	1.39467	0.144471	-0.479922	0.000702115	0.00880435	2.0553	DOWN	YES
ENSMUSG00000032253.13	Phip	1.39429	0.144354	-0.479534	4.18096e-07	1.90319e-05	4.72052	DOWN	YES
ENSMUSG00000039782.15	Cpeb2	1.39288	0.143914	-0.478072	7.46275e-05	0.00145335	2.83763	DOWN	YES
ENSMUSG00000006920.14	Ezh1	1.39246	0.143782	-0.477634	0.00153467	0.0161212	1.7926	DOWN	YES
ENSMUSG00000027201.16	Myef2	1.39219	0.143698	-0.477353	0.000296652	0.00455056	2.34194	DOWN	YES
ENSMUSG00000034154.15	Ino80	1.39187	0.143597	-0.47702	0.00143106	0.0152359	1.81713	DOWN	YES
ENSMUSG00000066553.5	Gm6969	1.3917	0.143544	-0.476843	0.00418936	0.0341679	1.46638	DOWN	YES
ENSMUSG00000093752.1	Gm20716	1.39165	0.14353	-0.476795	8.24993e-06	0.000231945	3.63462	DOWN	YES
ENSMUSG00000018501.17	Ncor1	1.39164	0.143526	-0.476783	2.33016e-06	7.907e-05	4.10199	DOWN	YES
ENSMUSG00000040455.17	Usp45	1.39134	0.143434	-0.476478	0.00545007	0.0412085	1.38501	DOWN	YES
ENSMUSG00000026766.16	Mmadhc	1.39089	0.143292	-0.476005	0.00534821	0.0406029	1.39144	DOWN	YES
ENSMUSG00000034601.17	2700049A03Rik	1.3896	0.14289	-0.474671	0.00632752	0.0462504	1.33488	DOWN	YES
ENSMUSG00000028423.15	Nfx1	1.38872	0.142614	-0.473753	0.00096316	0.0111305	1.95349	DOWN	YES
ENSMUSG00000029227.15	Fip1l1	1.38849	0.142541	-0.473512	1.71352e-06	6.05299e-05	4.21803	DOWN	YES
ENSMUSG00000044927.6	H1f10	1.38835	0.142498	-0.473369	0.000822278	0.00992227	2.00339	DOWN	YES
ENSMUSG00000073481.9	Marc2	1.38834	0.142496	-0.473362	0.00549791	0.0415422	1.38151	DOWN	YES
ENSMUSG00000063316.13	Rpl27	1.38817	0.142443	-0.473186	8.19905e-08	4.66056e-06	5.33156	DOWN	YES
ENSMUSG00000024811.11	Tnks2	1.38569	0.141666	-0.470605	2.03878e-07	1.01019e-05	4.9956	DOWN	YES
ENSMUSG00000017716.15	Birc5	1.38115	0.14024	-0.465866	0.000995949	0.0114152	1.94252	DOWN	YES
ENSMUSG00000072966.11	Gprasp2	1.37995	0.139864	-0.464619	0.00274634	0.0252078	1.59847	DOWN	YES
ENSMUSG00000061032.9	Rrp1	1.37938	0.139684	-0.46402	0.000104582	0.00191046	2.71886	DOWN	YES
ENSMUSG00000040029.15	Ipo8	1.37889	0.139529	-0.463504	0.00239806	0.0227187	1.64362	DOWN	YES
ENSMUSG00000059291.15	Rpl11	1.37829	0.139342	-0.462885	3.93624e-10	4.23827e-08	7.37281	DOWN	YES
ENSMUSG00000105827.1	H2bc18	1.37795	0.139234	-0.462525	9.01189e-07	3.42085e-05	4.46587	DOWN	YES
ENSMUSG00000065353.1	Snora73b	1.37795	0.139232	-0.46252	3.60775e-05	0.000819465	3.08647	DOWN	YES
ENSMUSG00000042406.8	Atf4	1.37723	0.139007	-0.461771	1.56389e-10	1.86303e-08	7.72978	DOWN	YES
ENSMUSG00000007670.10	Khsrp	1.37701	0.138936	-0.461534	0.000113828	0.00205921	2.6863	DOWN	YES
ENSMUSG00000035173.14	Ccdc186	1.37674	0.138853	-0.461261	0.00143134	0.0152359	1.81713	DOWN	YES
ENSMUSG00000037808.13	Fam76b	1.37571	0.138528	-0.460181	0.00215787	0.0209211	1.67942	DOWN	YES
ENSMUSG00000020064.9	Herc4	1.37542	0.138434	-0.459869	0.000462384	0.00634255	2.19774	DOWN	YES
ENSMUSG00000027203.15	Dut	1.37486	0.138258	-0.459284	0.000201499	0.00327963	2.48418	DOWN	YES
ENSMUSG00000077391.1	Gm24336	1.37338	0.137792	-0.457735	0.00460892	0.0367597	1.43463	DOWN	YES
ENSMUSG00000090841.2	Myl6	1.37282	0.137613	-0.457139	1.55639e-05	0.000399736	3.39823	DOWN	YES
ENSMUSG00000029670.12	Ing3	1.37238	0.137473	-0.456677	0.00100065	0.0114525	1.9411	DOWN	YES
ENSMUSG00000020738.16	Sumo2	1.37236	0.137469	-0.456664	0.000551969	0.00728886	2.13734	DOWN	YES
ENSMUSG00000037712.16	Fermt2	1.37136	0.137151	-0.455607	9.8739e-06	0.000271	3.56703	DOWN	YES
ENSMUSG00000024054.14	Smchd1	1.37049	0.136875	-0.45469	7.06811e-05	0.00141337	2.84974	DOWN	YES
ENSMUSG00000114279.1	H2bc14	1.37013	0.136762	-0.454312	0.000336954	0.00502911	2.29851	DOWN	YES
ENSMUSG00000018666.13	Cbx1	1.36994	0.136701	-0.454112	0.000313939	0.00475709	2.32266	DOWN	YES
ENSMUSG00000022124.15	Fbxl3	1.3696	0.136593	-0.453752	0.00267324	0.0246988	1.60732	DOWN	YES
ENSMUSG00000007617.18	Homer1	1.36782	0.136028	-0.451877	0.00335276	0.0291946	1.5347	DOWN	YES
ENSMUSG00000030870.12	Ubfd1	1.36766	0.135979	-0.451712	5.56111e-05	0.00117942	2.92833	DOWN	YES
ENSMUSG00000020190.13	Mknk2	1.36745	0.135912	-0.45149	0.00248602	0.0233544	1.63163	DOWN	YES
ENSMUSG00000062248.5	Cks2	1.3674	0.135895	-0.451432	0.000549391	0.00726338	2.13886	DOWN	YES
ENSMUSG00000055296.14	Tmem245	1.36696	0.135756	-0.45097	0.00138879	0.0148962	1.82692	DOWN	YES
ENSMUSG00000026034.17	Clk1	1.36539	0.135256	-0.449311	4.20437e-05	0.00092134	3.03558	DOWN	YES
ENSMUSG00000038143.16	Stox2	1.36497	0.135122	-0.448867	0.000487605	0.00657064	2.18239	DOWN	YES
ENSMUSG00000027479.14	Mapre1	1.36495	0.135116	-0.448846	0.000113603	0.00205845	2.68646	DOWN	YES
ENSMUSG00000063511.11	Snrnp70	1.36431	0.134912	-0.448169	8.19606e-06	0.000231183	3.63604	DOWN	YES
ENSMUSG00000046447.3	Camk2n1	1.36231	0.134275	-0.44605	3.63884e-06	0.000116422	3.93396	DOWN	YES
ENSMUSG00000067288.13	Rps28	1.36226	0.134259	-0.446	3.95825e-06	0.000124158	3.90602	DOWN	YES
ENSMUSG00000094483.2	Purb	1.36128	0.133948	-0.444965	0.00296975	0.0267756	1.57226	DOWN	YES
ENSMUSG00000050856.16	Atp5k	1.36108	0.133884	-0.444753	0.0010418	0.0117958	1.92827	DOWN	YES
ENSMUSG00000034636.9	Zyg11b	1.36074	0.133776	-0.444393	0.000141437	0.00245986	2.60909	DOWN	YES
ENSMUSG00000058258.14	Idi1	1.36064	0.133744	-0.444287	0.00474132	0.0373897	1.42725	DOWN	YES
ENSMUSG00000044627.11	Swi5	1.36024	0.133617	-0.443865	0.00372242	0.0315089	1.50157	DOWN	YES
ENSMUSG00000064288.4	H4c12	1.36	0.133537	-0.443601	0.0012613	0.0138064	1.85992	DOWN	YES
ENSMUSG00000030541.16	Idh2	1.35789	0.132865	-0.441368	0.00397802	0.0329661	1.48193	DOWN	YES
ENSMUSG00000057367.12	Birc2	1.35706	0.132599	-0.440485	0.00350772	0.0301454	1.52078	DOWN	YES
ENSMUSG00000092060.4	Bend4	1.35628	0.132349	-0.439654	0.000462749	0.00634255	2.19774	DOWN	YES
ENSMUSG00000021520.4	Uqcrb	1.35487	0.131898	-0.438154	0.000130599	0.00232134	2.63426	DOWN	YES
ENSMUSG00000018770.9	Atp5g3	1.35484	0.131886	-0.438117	7.23312e-05	0.001426	2.84588	DOWN	YES
ENSMUSG00000027189.16	Trim44	1.35452	0.131787	-0.437786	1.85345e-06	6.44565e-05	4.19073	DOWN	YES
ENSMUSG00000024477.4	Pggt1b	1.35415	0.131667	-0.43739	0.00314555	0.0279554	1.55353	DOWN	YES
ENSMUSG00000031590.8	Frg1	1.35351	0.131462	-0.436706	0.0023516	0.0224303	1.64916	DOWN	YES
ENSMUSG00000032119.5	Hinfp	1.35126	0.130739	-0.434305	0.00255909	0.0238607	1.62232	DOWN	YES
ENSMUSG00000040385.7	Ppp1ca	1.35081	0.130595	-0.433826	0.00100125	0.0114525	1.9411	DOWN	YES
ENSMUSG00000027998.11	Plrg1	1.35071	0.130561	-0.433715	0.00522777	0.0399918	1.39803	DOWN	YES
ENSMUSG00000062683.11	Atp5g2	1.3505	0.130494	-0.433493	2.54761e-05	0.000612191	3.21311	DOWN	YES
ENSMUSG00000025580.15	Eif4a3	1.35048	0.13049	-0.433477	0.0015743	0.0164144	1.78478	DOWN	YES
ENSMUSG00000020153.14	Ndufs7	1.34999	0.13033	-0.432946	0.0032261	0.0284455	1.54599	DOWN	YES
ENSMUSG00000067194.6	Eif1ax	1.34927	0.1301	-0.432183	3.09799e-05	0.000722735	3.14102	DOWN	YES
ENSMUSG00000039630.10	Hnrnpu	1.34873	0.129925	-0.4316	4.26451e-08	2.66782e-06	5.57384	DOWN	YES
ENSMUSG00000041459.15	Tardbp	1.34861	0.129888	-0.431478	1.95654e-05	0.000486875	3.31258	DOWN	YES
ENSMUSG00000034163.10	Zfc3h1	1.34852	0.129858	-0.431378	0.00371718	0.0315089	1.50157	DOWN	YES
ENSMUSG00000050936.5	Gm42743	1.34773	0.129604	-0.430537	4.31843e-06	0.000132851	3.87663	DOWN	YES
ENSMUSG00000023015.14	Racgap1	1.34758	0.129555	-0.430372	2.44487e-05	0.00059259	3.22725	DOWN	YES
ENSMUSG00000018965.11	Ywhah	1.3475	0.12953	-0.430288	3.59641e-05	0.000818549	3.08696	DOWN	YES
ENSMUSG00000056895.4	H2bu2	1.34616	0.129096	-0.428848	7.84573e-05	0.00151165	2.82055	DOWN	YES
ENSMUSG00000025980.14	Hspd1	1.34615	0.129095	-0.428843	1.51451e-05	0.000391675	3.40707	DOWN	YES
ENSMUSG00000027365.14	Trpm7	1.34547	0.128873	-0.428107	7.85673e-05	0.00151165	2.82055	DOWN	YES
ENSMUSG00000059534.8	Uqcr10	1.34442	0.128534	-0.42698	0.00401354	0.0330955	1.48023	DOWN	YES
ENSMUSG00000020580.10	Rock2	1.34381	0.128339	-0.426332	6.41563e-07	2.69072e-05	4.57013	DOWN	YES
ENSMUSG00000048000.15	Gigyf2	1.34378	0.128329	-0.426299	0.000828171	0.00995049	2.00216	DOWN	YES
ENSMUSG00000096188.1	Cmtm4	1.34373	0.128312	-0.426243	7.20604e-05	0.00142568	2.84598	DOWN	YES
ENSMUSG00000020994.5	Pnn	1.34351	0.128242	-0.42601	6.99854e-06	0.000201984	3.69468	DOWN	YES
ENSMUSG00000022914.17	Brwd1	1.34322	0.128147	-0.425694	0.00634624	0.0463569	1.33389	DOWN	YES
ENSMUSG00000028367.5	Txn1	1.34228	0.127843	-0.424684	0.000262604	0.00410704	2.38647	DOWN	YES
ENSMUSG00000062270.14	Morf4l1	1.34219	0.127814	-0.42459	4.00154e-07	1.83644e-05	4.73602	DOWN	YES
ENSMUSG00000040565.8	Btaf1	1.34199	0.12775	-0.424377	0.00069872	0.0087716	2.05692	DOWN	YES
ENSMUSG00000079523.8	Tmsb10	1.3419	0.127721	-0.42428	0.000355899	0.00525773	2.2792	DOWN	YES
ENSMUSG00000032314.14	Etfa	1.33986	0.127058	-0.422079	0.000543546	0.0071946	2.14299	DOWN	YES
ENSMUSG00000088529.1	Gm26083	1.33884	0.126728	-0.42098	0.001795	0.0181085	1.74212	DOWN	YES
ENSMUSG00000036693.12	Nop14	1.33844	0.126598	-0.420549	0.00363378	0.0309674	1.5091	DOWN	YES
ENSMUSG00000038894.7	Irs2	1.3381	0.126489	-0.420186	6.591e-08	3.86419e-06	5.41294	DOWN	YES
ENSMUSG00000062822.8	4833420G17Rik	1.33779	0.126387	-0.419849	0.00304576	0.0272634	1.56442	DOWN	YES
ENSMUSG00000023021.15	Cers5	1.33769	0.126355	-0.419742	0.00136291	0.0146749	1.83342	DOWN	YES
ENSMUSG00000003660.10	Snrnp200	1.33745	0.126279	-0.41949	1.86909e-05	0.000469285	3.32856	DOWN	YES
ENSMUSG00000005687.14	Bcas2	1.33673	0.126043	-0.418705	0.000766237	0.00937741	2.02792	DOWN	YES
ENSMUSG00000086859.4	Snhg20	1.3366	0.126001	-0.418567	0.000693419	0.00872461	2.05925	DOWN	YES
ENSMUSG00000015176.11	Nolc1	1.33602	0.125813	-0.417941	0.000988617	0.0113544	1.94484	DOWN	YES
ENSMUSG00000037652.15	Phc3	1.33571	0.125711	-0.417602	0.000866548	0.010303	1.98703	DOWN	YES
ENSMUSG00000024048.15	Myl12a	1.33484	0.12543	-0.416669	0.00145274	0.0154197	1.81192	DOWN	YES
ENSMUSG00000019942.13	Cdk1	1.33434	0.125266	-0.416124	0.0001664	0.00279363	2.55383	DOWN	YES
ENSMUSG00000031822.20	Gse1	1.33412	0.125194	-0.415887	0.000337729	0.00502911	2.29851	DOWN	YES
ENSMUSG00000022452.16	Smdt1	1.33362	0.125033	-0.41535	0.00615727	0.0453168	1.34374	DOWN	YES
ENSMUSG00000029191.16	Rfc1	1.33112	0.124217	-0.412639	0.000476267	0.00647237	2.18894	DOWN	YES
ENSMUSG00000026192.13	Atic	1.33057	0.124037	-0.412041	0.0014926	0.0157532	1.80263	DOWN	YES
ENSMUSG00000028820.13	Sfpq	1.33012	0.123892	-0.41156	8.64545e-05	0.00163397	2.78676	DOWN	YES
ENSMUSG00000057863.6	Rpl36	1.32966	0.123741	-0.41106	3.52481e-07	1.6515e-05	4.78212	DOWN	YES
ENSMUSG00000026571.12	Dcaf6	1.32884	0.123474	-0.410172	0.00643721	0.0468991	1.32884	DOWN	YES
ENSMUSG00000001089.14	Luzp1	1.3284	0.123329	-0.40969	0.00131091	0.0142658	1.8457	DOWN	YES
ENSMUSG00000030744.13	Rps3	1.32839	0.123324	-0.409674	1.5985e-05	0.000408675	3.38862	DOWN	YES
ENSMUSG00000074698.10	Csnk2a1	1.3259	0.12251	-0.406971	4.01563e-05	0.000885178	3.05297	DOWN	YES
ENSMUSG00000086290.9	Snhg12	1.32578	0.122471	-0.406841	9.2455e-07	3.49767e-05	4.45622	DOWN	YES
ENSMUSG00000047675.15	Rps8	1.32501	0.122218	-0.405998	7.73579e-07	3.06097e-05	4.51414	DOWN	YES
ENSMUSG00000036202.16	Rif1	1.32487	0.122173	-0.405849	0.000390848	0.0056401	2.24871	DOWN	YES
ENSMUSG00000037370.13	Enpp1	1.32429	0.121984	-0.405221	0.000994235	0.0114072	1.94282	DOWN	YES
ENSMUSG00000032898.9	Fbxo21	1.32353	0.121735	-0.404395	0.00349261	0.0300617	1.52199	DOWN	YES
ENSMUSG00000095567.8	Noc2l	1.32278	0.121488	-0.403574	0.000439649	0.00611576	2.21355	DOWN	YES
ENSMUSG00000022205.15	Sub1	1.32182	0.121173	-0.402528	0.000434122	0.00606147	2.21742	DOWN	YES
ENSMUSG00000018537.16	Pcgf2	1.32165	0.121116	-0.402339	0.00673654	0.0486682	1.31275	DOWN	YES
ENSMUSG00000003778.14	Brd8	1.32026	0.120661	-0.400826	0.00157777	0.0164269	1.78444	DOWN	YES
ENSMUSG00000035851.14	Ythdc1	1.32011	0.120609	-0.400653	6.60562e-05	0.0013449	2.87131	DOWN	YES
ENSMUSG00000037316.9	Bag4	1.31987	0.12053	-0.400391	0.000916652	0.0107259	1.96957	DOWN	YES
ENSMUSG00000003360.15	Ddx23	1.31914	0.12029	-0.399595	0.000240882	0.00382067	2.41786	DOWN	YES
ENSMUSG00000028034.15	Fubp1	1.31871	0.120151	-0.399132	2.4509e-05	0.000592769	3.22711	DOWN	YES
ENSMUSG00000029267.17	Mtf2	1.31867	0.120135	-0.39908	0.00311701	0.0277458	1.5568	DOWN	YES
ENSMUSG00000029836.15	Cbx3	1.31723	0.119662	-0.397509	0.00115022	0.0128034	1.89267	DOWN	YES
ENSMUSG00000008575.17	Nfib	1.31705	0.119603	-0.397311	0.000163743	0.00275729	2.55952	DOWN	YES
ENSMUSG00000041852.15	Tcf20	1.317	0.119586	-0.397256	3.95338e-07	1.82181e-05	4.7395	DOWN	YES
ENSMUSG00000057113.13	Npm1	1.31543	0.119067	-0.395531	3.61752e-10	3.93291e-08	7.40529	DOWN	YES
ENSMUSG00000034928.16	Rnf44	1.3138	0.118529	-0.393746	0.000372097	0.00545834	2.26294	DOWN	YES
ENSMUSG00000089417.1	Gm22009	1.31351	0.118432	-0.393424	5.30823e-05	0.00113873	2.94358	DOWN	YES
ENSMUSG00000060073.9	Psma3	1.31321	0.118334	-0.393097	0.00143099	0.0152359	1.81713	DOWN	YES
ENSMUSG00000005198.15	Polr2a	1.31234	0.118047	-0.392144	0.000163621	0.00275729	2.55952	DOWN	YES
ENSMUSG00000028081.6	Rps3a1	1.31194	0.117913	-0.3917	1.78719e-06	6.27367e-05	4.20248	DOWN	YES
ENSMUSG00000000838.17	Fmr1	1.31179	0.117865	-0.391541	0.00206989	0.0202433	1.69372	DOWN	YES
ENSMUSG00000090733.6	Rps27	1.31154	0.117782	-0.391262	4.03039e-07	1.84213e-05	4.73468	DOWN	YES
ENSMUSG00000063663.11	Brwd3	1.31099	0.117598	-0.390652	0.00422839	0.034411	1.4633	DOWN	YES
ENSMUSG00000040054.17	Baz2a	1.30823	0.116684	-0.387616	5.07373e-06	0.000154811	3.8102	DOWN	YES
ENSMUSG00000028832.11	Stmn1	1.30816	0.116661	-0.38754	0.00249375	0.0233878	1.63101	DOWN	YES
ENSMUSG00000029578.15	Wipi2	1.30724	0.116356	-0.386525	0.00439311	0.0353914	1.4511	DOWN	YES
ENSMUSG00000024975.13	Pdcd4	1.30713	0.11632	-0.386408	0.00197368	0.0194553	1.71096	DOWN	YES
ENSMUSG00000059743.12	Fdps	1.30707	0.116298	-0.386335	0.000765251	0.00937741	2.02792	DOWN	YES
ENSMUSG00000020859.16	Spag9	1.30675	0.116194	-0.385987	0.000742477	0.00916676	2.03778	DOWN	YES
ENSMUSG00000038859.7	Baiap2l1	1.30614	0.11599	-0.385312	1.50127e-08	1.0507e-06	5.97852	DOWN	YES
ENSMUSG00000041891.16	Lman1	1.30476	0.115531	-0.383785	0.000480849	0.00650307	2.18688	DOWN	YES
ENSMUSG00000026915.16	Strbp	1.30428	0.115372	-0.383257	7.95956e-05	0.00152361	2.81713	DOWN	YES
ENSMUSG00000035547.14	Capn5	1.30325	0.115029	-0.382117	0.000532034	0.00707567	2.15023	DOWN	YES
ENSMUSG00000011179.8	Odc1	1.30322	0.115019	-0.382085	0.000296499	0.00455056	2.34194	DOWN	YES
ENSMUSG00000017478.15	Zc3h18	1.30315	0.114995	-0.382004	0.00631632	0.0461987	1.33537	DOWN	YES
ENSMUSG00000054408.9	Spcs3	1.30255	0.114793	-0.381333	0.000260624	0.00408177	2.38915	DOWN	YES
ENSMUSG00000020745.15	Pafah1b1	1.30217	0.114669	-0.380921	7.03664e-06	0.000202561	3.69344	DOWN	YES
ENSMUSG00000049932.3	H2ax	1.30197	0.114601	-0.380698	3.77994e-05	0.000849955	3.0706	DOWN	YES
ENSMUSG00000088948.1	Gm23262	1.30191	0.114581	-0.38063	0.00137518	0.0147644	1.83078	DOWN	YES
ENSMUSG00000046139.8	Patl1	1.30124	0.114357	-0.379886	0.000391886	0.0056478	2.24812	DOWN	YES
ENSMUSG00000024660.9	Incenp	1.30065	0.114161	-0.379235	0.00186727	0.0186527	1.72926	DOWN	YES
ENSMUSG00000061787.15	Rps17	1.30046	0.114098	-0.379027	1.10175e-06	4.03183e-05	4.3945	DOWN	YES
ENSMUSG00000001419.17	Mef2d	1.29893	0.113585	-0.377322	0.000379612	0.00552499	2.25767	DOWN	YES
ENSMUSG00000020900.15	Myh10	1.29824	0.113355	-0.376558	0.000227665	0.00362645	2.44052	DOWN	YES
ENSMUSG00000054387.13	Mdm4	1.29801	0.113277	-0.376299	0.000298365	0.00456433	2.34062	DOWN	YES
ENSMUSG00000031010.17	Usp9x	1.29779	0.113205	-0.376059	0.000105915	0.00192851	2.71478	DOWN	YES
ENSMUSG00000031835.16	Mbtps1	1.29718	0.113001	-0.375382	0.00353783	0.0303625	1.51766	DOWN	YES
ENSMUSG00000025290.17	Rps24	1.2958	0.112539	-0.373848	1.03155e-07	5.74692e-06	5.24056	DOWN	YES
ENSMUSG00000022100.14	Xpo7	1.29496	0.112256	-0.372905	0.00541038	0.0409915	1.38731	DOWN	YES
ENSMUSG00000041133.11	Smc1a	1.29481	0.112205	-0.372737	2.42124e-05	0.000588134	3.23052	DOWN	YES
ENSMUSG00000029467.15	Atp2a2	1.29446	0.112089	-0.372351	0.000100838	0.0018578	2.731	DOWN	YES
ENSMUSG00000040479.12	Dgkz	1.29434	0.112047	-0.372211	0.00578744	0.0431764	1.36475	DOWN	YES
ENSMUSG00000038936.13	Sccpdh	1.29421	0.112004	-0.372069	0.00287512	0.0261116	1.58317	DOWN	YES
ENSMUSG00000022351.14	Sqle	1.2937	0.111833	-0.371502	0.000217473	0.00349895	2.45606	DOWN	YES
ENSMUSG00000040865.15	Ino80d	1.29215	0.111313	-0.369774	0.000923783	0.0107604	1.96817	DOWN	YES
ENSMUSG00000029655.17	N4bp2l2	1.29161	0.11113	-0.369165	0.000103386	0.0018948	2.72244	DOWN	YES
ENSMUSG00000008976.16	Gabpa	1.29121	0.110997	-0.368724	0.000799427	0.00970931	2.01281	DOWN	YES
ENSMUSG00000026020.9	Nop58	1.28999	0.110587	-0.367363	0.00122626	0.0134756	1.87045	DOWN	YES
ENSMUSG00000021537.9	Cetn3	1.28877	0.110176	-0.365998	0.00182608	0.0183394	1.73661	DOWN	YES
ENSMUSG00000030846.15	Tial1	1.28843	0.110059	-0.365609	0.00388776	0.032437	1.48896	DOWN	YES
ENSMUSG00000001280.13	Sp1	1.28799	0.109913	-0.365123	2.30366e-05	0.00056571	3.24741	DOWN	YES
ENSMUSG00000033014.12	Trim33	1.28709	0.109608	-0.364109	0.00322257	0.0284455	1.54599	DOWN	YES
ENSMUSG00000030759.16	Far1	1.287	0.109578	-0.364012	0.00117126	0.0129693	1.88708	DOWN	YES
ENSMUSG00000074656.12	Eif2s2	1.28605	0.109258	-0.362946	6.23127e-06	0.000182664	3.73835	DOWN	YES
ENSMUSG00000034525.7	Ice1	1.2859	0.109209	-0.362784	0.00474022	0.0373897	1.42725	DOWN	YES
ENSMUSG00000027423.15	Snx5	1.2853	0.109006	-0.36211	0.000602806	0.00779471	2.1082	DOWN	YES
ENSMUSG00000033228.8	Scaf11	1.28446	0.108721	-0.361164	0.000374822	0.00547231	2.26183	DOWN	YES
ENSMUSG00000034341.17	Wbp2	1.28433	0.108675	-0.361011	0.00249968	0.0234042	1.63071	DOWN	YES
ENSMUSG00000042043.6	Tbca	1.28407	0.108588	-0.360722	3.29911e-05	0.000760154	3.1191	DOWN	YES
ENSMUSG00000024966.9	Stip1	1.28345	0.10838	-0.360032	0.000454325	0.00628659	2.20159	DOWN	YES
ENSMUSG00000026750.6	Psmb7	1.28052	0.107387	-0.356731	0.0010415	0.0117958	1.92827	DOWN	YES
ENSMUSG00000027823.9	Gmps	1.28026	0.107299	-0.356441	0.00281757	0.0257141	1.58983	DOWN	YES
ENSMUSG00000020166.15	Cnot2	1.27961	0.107078	-0.355705	0.00245922	0.0231415	1.63561	DOWN	YES
ENSMUSG00000028936.15	Rpl22	1.2786	0.106734	-0.354564	9.84967e-07	3.6522e-05	4.43744	DOWN	YES
ENSMUSG00000037197.11	Rbm17	1.27824	0.106611	-0.354155	0.00237262	0.0225731	1.64641	DOWN	YES
ENSMUSG00000018398.18	Sept8	1.27801	0.106535	-0.353901	0.0010482	0.0118324	1.92693	DOWN	YES
ENSMUSG00000005886.14	Ncoa2	1.27721	0.106262	-0.352996	0.00416552	0.0340976	1.46728	DOWN	YES
ENSMUSG00000034349.14	Smc4	1.27714	0.106239	-0.352918	1.78428e-05	0.000450007	3.34678	DOWN	YES
ENSMUSG00000028932.7	Psmc2	1.27621	0.105923	-0.351869	0.00495168	0.0385866	1.41356	DOWN	YES
ENSMUSG00000038127.15	Ccdc50	1.27576	0.105769	-0.351357	0.00108452	0.012181	1.91432	DOWN	YES
ENSMUSG00000058546.8	Rpl23a	1.27437	0.105295	-0.349783	7.77035e-07	3.06382e-05	4.51374	DOWN	YES
ENSMUSG00000020949.9	Fkbp3	1.2735	0.105	-0.348803	0.00268049	0.0247453	1.60651	DOWN	YES
ENSMUSG00000023932.9	Cdc5l	1.27317	0.104888	-0.348429	0.00628071	0.0459983	1.33726	DOWN	YES
ENSMUSG00000028676.17	Srsf10	1.27276	0.104748	-0.347965	0.000418809	0.00590657	2.22866	DOWN	YES
ENSMUSG00000048249.14	Crebrf	1.27194	0.104467	-0.347033	0.000536217	0.00712284	2.14735	DOWN	YES
ENSMUSG00000020850.14	Prpf8	1.27157	0.104341	-0.346613	7.75067e-05	0.00150159	2.82345	DOWN	YES
ENSMUSG00000026103.14	Gls	1.27085	0.104094	-0.345792	0.000145428	0.00250155	2.60179	DOWN	YES
ENSMUSG00000032998.16	Foxj3	1.26987	0.103759	-0.34468	0.00243409	0.0229823	1.63861	DOWN	YES
ENSMUSG00000090553.8	Snrpe	1.26886	0.103412	-0.343527	0.000967992	0.0111633	1.95221	DOWN	YES
ENSMUSG00000024474.7	Ik	1.26698	0.102769	-0.341391	0.00246132	0.0231418	1.6356	DOWN	YES
ENSMUSG00000033940.8	Brk1	1.26656	0.102627	-0.340921	0.00499247	0.0388173	1.41097	DOWN	YES
ENSMUSG00000015755.16	Tab2	1.26573	0.102341	-0.339971	0.000235236	0.00373642	2.42754	DOWN	YES
ENSMUSG00000030516.14	Tjp1	1.2642	0.101817	-0.338228	0.00365494	0.031095	1.50731	DOWN	YES
ENSMUSG00000027680.15	Fxr1	1.26351	0.101577	-0.337432	3.83503e-06	0.000121655	3.91487	DOWN	YES
ENSMUSG00000025153.9	Fasn	1.26327	0.101495	-0.337159	6.6427e-05	0.00134755	2.87045	DOWN	YES
ENSMUSG00000024298.15	Zfp871	1.26256	0.101252	-0.336353	0.00437317	0.0352775	1.4525	DOWN	YES
ENSMUSG00000026219.14	Trip12	1.26148	0.100881	-0.335119	6.09478e-05	0.00125921	2.8999	DOWN	YES
ENSMUSG00000047215.14	Rpl9	1.26064	0.100591	-0.334155	5.21111e-06	0.00015821	3.80077	DOWN	YES
ENSMUSG00000034088.15	Hdlbp	1.26025	0.100456	-0.333708	1.52276e-05	0.000392901	3.40572	DOWN	YES
ENSMUSG00000034826.14	Nup54	1.25996	0.100356	-0.333374	0.0030133	0.0270159	1.56838	DOWN	YES
ENSMUSG00000049539.3	H1f1	1.25988	0.100328	-0.333282	0.0049573	0.0386035	1.41337	DOWN	YES
ENSMUSG00000026349.14	Ccnt2	1.25891	0.0999944	-0.332174	0.00216758	0.0209789	1.67822	DOWN	YES
ENSMUSG00000031633.4	Slc25a4	1.25854	0.0998678	-0.331754	1.07702e-05	0.000293441	3.53248	DOWN	YES
ENSMUSG00000061315.14	Naca	1.2585	0.0998544	-0.331709	1.89273e-06	6.56185e-05	4.18297	DOWN	YES
ENSMUSG00000029823.16	Luc7l2	1.25848	0.0998477	-0.331687	0.000680098	0.00858595	2.06621	DOWN	YES
ENSMUSG00000057322.12	Rpl38	1.25839	0.0998146	-0.331577	4.73034e-06	0.000144728	3.83945	DOWN	YES
ENSMUSG00000091345.9	Col6a5	1.25835	0.0998013	-0.331533	5.07021e-05	0.00109467	2.96072	DOWN	YES
ENSMUSG00000021660.14	Btf3	1.25769	0.0995737	-0.330777	9.14972e-06	0.000252984	3.59691	DOWN	YES
ENSMUSG00000071650.6	Ganab	1.25704	0.0993483	-0.330028	0.00111221	0.012467	1.90424	DOWN	YES
ENSMUSG00000037149.10	Ddx1	1.2568	0.0992669	-0.329757	0.0002417	0.00382823	2.417	DOWN	YES
ENSMUSG00000029632.7	Ndufa4	1.25651	0.0991677	-0.329428	0.00174628	0.0177288	1.75132	DOWN	YES
ENSMUSG00000012535.14	Tnpo3	1.25649	0.0991575	-0.329394	0.00614529	0.0452801	1.34409	DOWN	YES
ENSMUSG00000024949.17	Sf1	1.25632	0.0990994	-0.329201	0.000359357	0.00530182	2.27557	DOWN	YES
ENSMUSG00000027787.14	Nmd3	1.25627	0.099084	-0.32915	0.00382539	0.0321115	1.49334	DOWN	YES
ENSMUSG00000053332.13	Gas5	1.25466	0.0985265	-0.327298	5.40637e-05	0.00115315	2.93811	DOWN	YES
ENSMUSG00000019370.10	Calm3	1.25415	0.0983492	-0.326709	0.000383931	0.00556899	2.25422	DOWN	YES
ENSMUSG00000046432.12	Bex3	1.2541	0.0983317	-0.326651	7.66841e-05	0.00149081	2.82658	DOWN	YES
ENSMUSG00000020962.14	Gtf2a1	1.25338	0.0980838	-0.325827	0.00685934	0.049378	1.30647	DOWN	YES
ENSMUSG00000019802.13	Sec63	1.25331	0.0980582	-0.325742	0.000256058	0.00403283	2.39439	DOWN	YES
ENSMUSG00000026977.17	March7	1.25263	0.0978211	-0.324955	0.000896304	0.0105985	1.97475	DOWN	YES
ENSMUSG00000029623.14	Pdap1	1.25258	0.0978056	-0.324903	0.00131694	0.0143037	1.84455	DOWN	YES
ENSMUSG00000004880.11	Lbr	1.25212	0.0976459	-0.324373	0.000176165	0.00292251	2.53424	DOWN	YES
ENSMUSG00000041453.12	Rpl21	1.25144	0.0974102	-0.32359	5.37069e-05	0.00114992	2.93933	DOWN	YES
ENSMUSG00000025862.14	Stag2	1.25118	0.0973191	-0.323287	0.00124365	0.0136531	1.86477	DOWN	YES
ENSMUSG00000058793.14	Cds2	1.24834	0.0963318	-0.320007	0.000708057	0.00884913	2.0531	DOWN	YES
ENSMUSG00000059751.7	Rps3a3	1.24706	0.095889	-0.318536	3.61536e-05	0.00081953	3.08644	DOWN	YES
ENSMUSG00000031838.8	Ifi30	1.24634	0.0956363	-0.317697	0.000765502	0.00937741	2.02792	DOWN	YES
ENSMUSG00000105204.1	Gm43738	1.24531	0.095279	-0.31651	0.00474022	0.0373897	1.42725	DOWN	YES
ENSMUSG00000056493.9	Foxk1	1.24512	0.0952106	-0.316283	0.00176377	0.0178739	1.74778	DOWN	YES
ENSMUSG00000033943.15	Mga	1.24454	0.0950082	-0.31561	0.00631254	0.0461987	1.33537	DOWN	YES
ENSMUSG00000022884.15	Eif4a2	1.24381	0.0947549	-0.314769	7.41694e-05	0.00145335	2.83763	DOWN	YES
ENSMUSG00000090862.3	Rps13	1.24242	0.094269	-0.313155	3.73487e-05	0.00084151	3.07494	DOWN	YES
ENSMUSG00000009927.9	Rps25	1.24069	0.0936648	-0.311148	4.16815e-06	0.000128936	3.88962	DOWN	YES
ENSMUSG00000071415.6	Rpl23	1.24023	0.0935008	-0.310603	5.85565e-05	0.0012188	2.91407	DOWN	YES
ENSMUSG00000027067.16	Ssrp1	1.24022	0.0934999	-0.3106	0.00156388	0.016335	1.78688	DOWN	YES
ENSMUSG00000052681.8	Rap1b	1.23977	0.0933422	-0.310076	5.7408e-05	0.0012016	2.92024	DOWN	YES
ENSMUSG00000090137.8	Uba52	1.23957	0.0932703	-0.309837	7.28837e-05	0.00143436	2.84334	DOWN	YES
ENSMUSG00000020078.16	Vps26a	1.23911	0.093111	-0.309308	0.00407778	0.0335511	1.47429	DOWN	YES
ENSMUSG00000020570.15	Sypl	1.23775	0.0926314	-0.307715	0.00572598	0.0427748	1.36881	DOWN	YES
ENSMUSG00000021264.12	Yy1	1.2375	0.0925454	-0.307429	0.00133232	0.0144288	1.84077	DOWN	YES
ENSMUSG00000020694.17	Tlk2	1.23699	0.0923676	-0.306838	0.00458363	0.0366887	1.43547	DOWN	YES
ENSMUSG00000025508.13	Rplp2	1.23458	0.0915202	-0.304023	2.51571e-05	0.000607132	3.21672	DOWN	YES
ENSMUSG00000039126.10	Prune2	1.23321	0.0910369	-0.302418	0.000217794	0.00349908	2.45605	DOWN	YES
ENSMUSG00000014313.15	Cox6c	1.23231	0.0907196	-0.301364	0.00337158	0.0292901	1.53328	DOWN	YES
ENSMUSG00000038708.10	Golga4	1.23124	0.0903424	-0.300111	0.00344891	0.0298001	1.52578	DOWN	YES
ENSMUSG00000029203.16	Ube2k	1.2311	0.0902924	-0.299945	0.00666897	0.0483047	1.31601	DOWN	YES
ENSMUSG00000066306.13	Numa1	1.2308	0.0901869	-0.299594	0.00426799	0.0345825	1.46114	DOWN	YES
ENSMUSG00000032883.15	Acsl3	1.23073	0.090162	-0.299512	0.00191533	0.0190373	1.72039	DOWN	YES
ENSMUSG00000078578.9	Ube2d3	1.23041	0.0900488	-0.299135	0.00040405	0.00577893	2.23815	DOWN	YES
ENSMUSG00000055553.16	Kxd1	1.23005	0.0899237	-0.29872	0.000124385	0.00222147	2.65336	DOWN	YES
ENSMUSG00000020074.7	Ccar1	1.22732	0.088957	-0.295509	0.00651785	0.047416	1.32408	DOWN	YES
ENSMUSG00000029328.15	Hnrnpdl	1.22587	0.0884458	-0.29381	0.00186035	0.0186001	1.73048	DOWN	YES
ENSMUSG00000004980.16	Hnrnpa2b1	1.22398	0.0877752	-0.291583	0.00360759	0.0308145	1.51124	DOWN	YES
ENSMUSG00000038587.10	Akap12	1.22331	0.0875354	-0.290786	0.000123541	0.00220993	2.65562	DOWN	YES
ENSMUSG00000008668.15	Rps18	1.22312	0.0874706	-0.290571	0.000204119	0.00330785	2.48045	DOWN	YES
ENSMUSG00000020849.13	Ywhae	1.22159	0.0869267	-0.288764	0.000127208	0.00226828	2.6443	DOWN	YES
ENSMUSG00000044791.16	Setd2	1.22019	0.0864284	-0.287109	0.00379919	0.0319394	1.49567	DOWN	YES
ENSMUSG00000063457.14	Rps15	1.22007	0.0863839	-0.286961	3.23826e-05	0.000747672	3.12629	DOWN	YES
ENSMUSG00000073676.4	Hspe1	1.21932	0.0861187	-0.28608	0.00176631	0.0178835	1.74755	DOWN	YES
ENSMUSG00000005506.16	Celf1	1.21812	0.0856903	-0.284657	0.0054385	0.0411489	1.38564	DOWN	YES
ENSMUSG00000006005.18	Tpr	1.21809	0.0856788	-0.284619	0.000302427	0.00461387	2.33593	DOWN	YES
ENSMUSG00000040785.19	Ttc3	1.21714	0.0853389	-0.28349	0.000607523	0.00784665	2.10532	DOWN	YES
ENSMUSG00000024392.17	Bag6	1.21702	0.0852961	-0.283348	0.0053257	0.0405144	1.39239	DOWN	YES
ENSMUSG00000033105.12	Lss	1.21699	0.0852878	-0.28332	0.00277287	0.0253889	1.59536	DOWN	YES
ENSMUSG00000030655.15	Smg1	1.21666	0.0851685	-0.282924	0.00384734	0.0322547	1.49141	DOWN	YES
ENSMUSG00000021025.8	Nfkbia	1.21595	0.0849174	-0.28209	0.00340639	0.0295238	1.52983	DOWN	YES
ENSMUSG00000028809.16	Srrm1	1.2158	0.0848611	-0.281903	0.00368365	0.0312496	1.50516	DOWN	YES
ENSMUSG00000031068.8	Glrx3	1.21537	0.0847081	-0.281394	0.00282546	0.0257651	1.58897	DOWN	YES
ENSMUSG00000041841.8	Rpl37	1.21409	0.0842495	-0.279871	0.000281405	0.00437055	2.35946	DOWN	YES
ENSMUSG00000008683.16	Rps15a	1.21406	0.08424	-0.279839	0.000102758	0.00188636	2.72438	DOWN	YES
ENSMUSG00000060126.14	Tpt1	1.21384	0.0841599	-0.279573	2.85386e-05	0.000669966	3.17395	DOWN	YES
ENSMUSG00000025982.13	Sf3b1	1.21319	0.0839283	-0.278804	0.00475091	0.0374126	1.42698	DOWN	YES
ENSMUSG00000032399.8	Rpl4	1.2131	0.0838971	-0.2787	1.25903e-05	0.000338096	3.47096	DOWN	YES
ENSMUSG00000052146.16	Rps10	1.2129	0.0838242	-0.278458	0.000118576	0.00213818	2.66996	DOWN	YES
ENSMUSG00000019505.7	Ubb	1.21247	0.0836721	-0.277953	0.000536976	0.00712447	2.14725	DOWN	YES
ENSMUSG00000032050.18	Rdx	1.21171	0.0833973	-0.27704	0.00156482	0.016335	1.78688	DOWN	YES
ENSMUSG00000020914.17	Top2a	1.21001	0.0827897	-0.275021	0.000475032	0.00646343	2.18954	DOWN	YES
ENSMUSG00000060636.14	Rpl35a	1.20909	0.0824577	-0.273919	0.00380638	0.0319759	1.49518	DOWN	YES
ENSMUSG00000015656.17	Hspa8	1.20826	0.0821615	-0.272935	6.45662e-05	0.00132665	2.87724	DOWN	YES
ENSMUSG00000031715.14	Smarca5	1.20741	0.0818539	-0.271913	0.00211419	0.0206226	1.68566	DOWN	YES
ENSMUSG00000024817.13	Uhrf2	1.20719	0.0817772	-0.271658	0.00503604	0.0390267	1.40864	DOWN	YES
ENSMUSG00000038664.16	Herc1	1.20682	0.0816411	-0.271206	0.00459632	0.0367116	1.4352	DOWN	YES
ENSMUSG00000066037.14	Hnrnpr	1.20614	0.0813963	-0.270393	0.00527164	0.0402124	1.39564	DOWN	YES
ENSMUSG00000017421.18	Zfp207	1.20599	0.0813449	-0.270222	0.00339861	0.0294792	1.53048	DOWN	YES
ENSMUSG00000046364.14	Rpl27a	1.20488	0.0809427	-0.268886	0.000142238	0.00246179	2.60875	DOWN	YES
ENSMUSG00000030122.12	Ptms	1.20451	0.0808117	-0.268451	0.00387935	0.032437	1.48896	DOWN	YES
ENSMUSG00000060373.15	Hnrnpc	1.20418	0.0806903	-0.268047	0.00176331	0.0178739	1.74778	DOWN	YES
ENSMUSG00000062647.16	Rpl7a	1.20407	0.0806506	-0.267916	8.12107e-05	0.00154397	2.81136	DOWN	YES
ENSMUSG00000026491.13	Ahctf1	1.20175	0.0798134	-0.265134	0.00218688	0.0211264	1.67517	DOWN	YES
ENSMUSG00000026159.13	Agfg1	1.20134	0.0796642	-0.264639	0.00225805	0.0217418	1.6627	DOWN	YES
ENSMUSG00000047126.17	Cltc	1.20091	0.0795106	-0.264128	0.0036151	0.0308551	1.51067	DOWN	YES
ENSMUSG00000040731.13	Eif4h	1.20057	0.0793865	-0.263716	0.00434522	0.0351066	1.45461	DOWN	YES
ENSMUSG00000057841.5	Rpl32	1.19932	0.0789352	-0.262217	7.45407e-05	0.00145335	2.83763	DOWN	YES
ENSMUSG00000021832.8	Psmc6	1.19865	0.0786907	-0.261405	0.00538294	0.0408389	1.38893	DOWN	YES
ENSMUSG00000001627.12	Ifrd1	1.19838	0.0785938	-0.261083	0.00586919	0.0436409	1.36011	DOWN	YES
ENSMUSG00000019777.16	Hdac2	1.19775	0.0783679	-0.260333	0.00397042	0.0329339	1.48236	DOWN	YES
ENSMUSG00000034610.14	Tut4	1.19586	0.07768	-0.258047	0.00451211	0.0362198	1.44105	DOWN	YES
ENSMUSG00000117338.1	Gm49804	1.19566	0.0776073	-0.257806	0.000349363	0.00517482	2.2861	DOWN	YES
ENSMUSG00000025220.8	Oga	1.19553	0.077559	-0.257645	0.00200623	0.0197068	1.70538	DOWN	YES
ENSMUSG00000071866.12	Ppia	1.19509	0.0773992	-0.257115	0.00117911	0.0130287	1.8851	DOWN	YES
ENSMUSG00000026238.14	Ptma	1.19493	0.0773442	-0.256932	0.000802124	0.00972495	2.01211	DOWN	YES
ENSMUSG00000027170.12	Eif3m	1.19448	0.0771805	-0.256388	0.00229561	0.0220087	1.6574	DOWN	YES
ENSMUSG00000031004.8	Mki67	1.19252	0.0764651	-0.254011	0.00116464	0.0129125	1.88899	DOWN	YES
ENSMUSG00000037563.15	Rps16	1.19199	0.0762716	-0.253369	0.00105254	0.0118694	1.92557	DOWN	YES
ENSMUSG00000035992.15	Fnip1	1.19196	0.0762618	-0.253336	0.00530322	0.0404239	1.39336	DOWN	YES
ENSMUSG00000020460.15	Rps27a	1.19184	0.0762195	-0.253196	0.00036098	0.00531876	2.27419	DOWN	YES
ENSMUSG00000017404.12	Rpl19	1.18913	0.0752288	-0.249905	0.00019555	0.00320141	2.49466	DOWN	YES
ENSMUSG00000029169.11	Dhx15	1.18786	0.0747654	-0.248365	0.0036588	0.031095	1.50731	DOWN	YES
ENSMUSG00000040225.15	Prrc2c	1.18243	0.0727764	-0.241758	0.00116118	0.0128997	1.88942	DOWN	YES
ENSMUSG00000016559.14	H3f3b	1.18158	0.0724633	-0.240718	0.000792624	0.0096432	2.01578	DOWN	YES
ENSMUSG00000037805.15	Rpl10a	1.18068	0.0721311	-0.239614	0.00078413	0.00956502	2.01931	DOWN	YES
ENSMUSG00000021546.18	Hnrnpk	1.18051	0.0720704	-0.239413	0.000904017	0.0106448	1.97286	DOWN	YES
ENSMUSG00000071072.12	Ptges3	1.18026	0.0719785	-0.239107	0.00408798	0.0336103	1.47353	DOWN	YES
ENSMUSG00000017707.9	Serinc3	1.18026	0.0719759	-0.239099	0.00598359	0.0443737	1.35287	DOWN	YES
ENSMUSG00000023944.14	Hsp90ab1	1.17695	0.0707591	-0.235057	0.000393303	0.00566093	2.24711	DOWN	YES
ENSMUSG00000029614.13	Rpl6	1.17691	0.070743	-0.235003	0.000579313	0.00755198	2.12194	DOWN	YES
ENSMUSG00000020936.8	Nmt1	1.17607	0.0704346	-0.233979	0.00470989	0.037273	1.42861	DOWN	YES
ENSMUSG00000034269.12	Setd5	1.17492	0.0700081	-0.232562	0.00611863	0.045136	1.34548	DOWN	YES
ENSMUSG00000031311.17	Nono	1.17487	0.0699903	-0.232503	0.00508755	0.0393171	1.40542	DOWN	YES
ENSMUSG00000036371.6	Serbp1	1.1733	0.0694107	-0.230577	0.00198693	0.0195516	1.70882	DOWN	YES
ENSMUSG00000030007.8	Cct7	1.17258	0.0691438	-0.229691	0.00355313	0.0304655	1.51619	DOWN	YES
ENSMUSG00000031592.10	Pcm1	1.17207	0.0689528	-0.229056	0.00155025	0.0162392	1.78943	DOWN	YES
ENSMUSG00000093904.2	Tomm20	1.17015	0.0682425	-0.226697	0.00585465	0.0435617	1.36089	DOWN	YES
ENSMUSG00000025794.9	Rpl14	1.16967	0.0680616	-0.226096	0.0010343	0.0117346	1.93053	DOWN	YES
ENSMUSG00000049517.8	Rps23	1.16577	0.0666121	-0.221281	0.0042639	0.0345825	1.46114	DOWN	YES
ENSMUSG00000025393.12	Atp5b	1.16346	0.0657496	-0.218416	0.00161146	0.0166315	1.77907	DOWN	YES
ENSMUSG00000000740.12	Rpl13	1.16218	0.0652734	-0.216833	0.00420012	0.0342106	1.46584	DOWN	YES
ENSMUSG00000060036.14	Rpl3	1.16062	0.0646911	-0.214899	0.00264728	0.0245278	1.61034	DOWN	YES
ENSMUSG00000028495.14	Rps6	1.15919	0.0641533	-0.213113	0.00341217	0.029551	1.52943	DOWN	YES
ENSMUSG00000058655.9	Eif4b	1.15584	0.0628977	-0.208942	0.00301162	0.0270159	1.56838	DOWN	YES
ENSMUSG00000022336.3	Eif3e	1.14197	0.0576533	-0.19152	0.00506841	0.0392233	1.40646	DOWN	YES
ENSMUSG00000003970.9	Rpl8	1.13935	0.0566582	-0.188214	0.00527009	0.0402124	1.39564	DOWN	YES
ENSMUSG00000059005.13	Hnrnpa3	1.1704	0.0683326	0.226996	0.00227119	0.0218244	1.66106	UP	YES
ENSMUSG00000050708.16	Ftl1	1.17112	0.0686001	0.227885	0.00491145	0.0383532	1.4162	UP	YES
ENSMUSG00000032294.17	Pkm	1.17656	0.0706136	0.234573	0.000725314	0.0090045	2.04554	UP	YES
ENSMUSG00000068823.10	Csde1	1.18054	0.0720814	0.239449	0.00180312	0.0181741	1.74055	UP	YES
ENSMUSG00000001467.5	Cyp51	1.18241	0.0727698	0.241736	0.00432881	0.0350246	1.45563	UP	YES
ENSMUSG00000037706.17	Cd81	1.18692	0.0744231	0.247228	0.0055581	0.041884	1.37795	UP	YES
ENSMUSG00000020577.17	Tspan13	1.19007	0.075574	0.251052	0.0064328	0.0468991	1.32884	UP	YES
ENSMUSG00000072235.6	Tuba1a	1.19036	0.0756766	0.251392	0.00107562	0.0120932	1.91746	UP	YES
ENSMUSG00000040605.7	Bace2	1.19094	0.0758898	0.2521	0.0061069	0.0450792	1.34602	UP	YES
ENSMUSG00000013662.6	Atad1	1.1915	0.0760926	0.252774	0.00505431	0.0391412	1.40737	UP	YES
ENSMUSG00000099112.1	Gm27406	1.1949	0.0773306	0.256887	0.00277879	0.0254223	1.59479	UP	YES
ENSMUSG00000037428.14	Vgf	1.19599	0.0777262	0.258201	0.000645155	0.00819099	2.08666	UP	YES
ENSMUSG00000038615.17	Nfe2l1	1.19931	0.0789322	0.262207	0.00303894	0.027224	1.56505	UP	YES
ENSMUSG00000039275.9	Foxk2	1.19948	0.0789924	0.262407	0.00512205	0.0395291	1.40308	UP	YES
ENSMUSG00000052727.6	Map1b	1.19955	0.0790186	0.262494	0.000840793	0.0100697	1.99698	UP	YES
ENSMUSG00000025809.15	Itgb1	1.19989	0.0791417	0.262903	0.000315246	0.00477044	2.32144	UP	YES
ENSMUSG00000050711.7	Scg2	1.19995	0.0791617	0.26297	0.000484533	0.00653711	2.18461	UP	YES
ENSMUSG00000010095.13	Slc3a2	1.20244	0.0800651	0.26597	0.00215519	0.0209132	1.67958	UP	YES
ENSMUSG00000022263.10	Trio	1.20334	0.0803883	0.267044	0.00479591	0.0376346	1.42441	UP	YES
ENSMUSG00000038193.4	Hand2	1.20354	0.0804619	0.267289	0.00309066	0.0275991	1.55911	UP	YES
ENSMUSG00000110040.1	Gm49369	1.2052	0.0810608	0.269278	0.000697957	0.0087716	2.05692	UP	YES
ENSMUSG00000026970.16	Rbms1	1.21224	0.0835888	0.277676	0.00449245	0.0361137	1.44233	UP	YES
ENSMUSG00000019699.16	Akt3	1.21391	0.0841848	0.279656	0.000427444	0.00601321	2.22089	UP	YES
ENSMUSG00000015094.16	Npdc1	1.21394	0.0841966	0.279695	0.00681222	0.0491516	1.30846	UP	YES
ENSMUSG00000052565.7	H1f3	1.21518	0.0846412	0.281172	0.00581321	0.0433109	1.3634	UP	YES
ENSMUSG00000024603.8	Dctn4	1.21545	0.0847378	0.281493	0.00515234	0.0396535	1.40172	UP	YES
ENSMUSG00000028552.13	Eps15	1.21756	0.0854906	0.283994	0.00136168	0.0146749	1.83342	UP	YES
ENSMUSG00000027350.8	Chgb	1.21918	0.0860662	0.285906	0.000624744	0.00798617	2.09766	UP	YES
ENSMUSG00000024610.15	Cd74	1.22173	0.0869744	0.288923	0.00349847	0.030089	1.52159	UP	YES
ENSMUSG00000024308.15	Tapbp	1.22306	0.0874488	0.290499	0.00665147	0.0482092	1.31687	UP	YES
ENSMUSG00000030062.7	Rpn1	1.22348	0.0875983	0.290995	0.000316383	0.00478118	2.32047	UP	YES
ENSMUSG00000020152.7	Actr2	1.22584	0.0884321	0.293765	0.000858561	0.0102278	1.99022	UP	YES
ENSMUSG00000042599.8	Kdm7a	1.22812	0.0892416	0.296454	0.00157977	0.0164269	1.78444	UP	YES
ENSMUSG00000005161.15	Prdx2	1.23066	0.0901364	0.299427	0.000592552	0.00768875	2.11414	UP	YES
ENSMUSG00000022186.14	Oxct1	1.23205	0.0906285	0.301061	0.00194232	0.0192479	1.71562	UP	YES
ENSMUSG00000001924.15	Uba1	1.23343	0.0911129	0.30267	0.000416392	0.00587989	2.23063	UP	YES
ENSMUSG00000049422.7	Chchd10	1.23484	0.0916109	0.304325	0.000764009	0.00937741	2.02792	UP	YES
ENSMUSG00000005667.8	Mthfd2	1.23598	0.0920113	0.305655	0.00159472	0.0164891	1.7828	UP	YES
ENSMUSG00000045136.6	Tubb2b	1.23649	0.0921913	0.306253	0.000141999	0.00246179	2.60875	UP	YES
ENSMUSG00000028719.8	Cmpk1	1.23707	0.0923932	0.306924	0.00561707	0.0421299	1.37541	UP	YES
ENSMUSG00000029291.11	Rufy3	1.23725	0.0924564	0.307133	0.00359857	0.0307609	1.512	UP	YES
ENSMUSG00000020869.8	Lrrc59	1.23849	0.0928911	0.308578	0.00093267	0.0108341	1.96521	UP	YES
ENSMUSG00000116048.1	Sept2	1.23853	0.0929061	0.308627	0.00135216	0.0145872	1.83603	UP	YES
ENSMUSG00000019132.11	BC005537	1.23955	0.0932639	0.309816	0.00424846	0.0344991	1.46219	UP	YES
ENSMUSG00000019539.11	Rcn3	1.23967	0.0933059	0.309956	0.00512629	0.0395346	1.40302	UP	YES
ENSMUSG00000026223.15	Itm2c	1.24077	0.0936922	0.311239	0.00281067	0.025672	1.59054	UP	YES
ENSMUSG00000037852.8	Cpe	1.24165	0.0940009	0.312264	8.03378e-05	0.00152997	2.81532	UP	YES
ENSMUSG00000073563.3	Csnk1g3	1.24294	0.0944515	0.313761	0.00239635	0.0227187	1.64362	UP	YES
ENSMUSG00000116358.1	Gm49450	1.24437	0.0949505	0.315419	0.000466873	0.00639125	2.19441	UP	YES
ENSMUSG00000057335.11	Cep170	1.24491	0.0951363	0.316036	0.000144198	0.00248802	2.60415	UP	YES
ENSMUSG00000111394.1	Gm49759	1.24497	0.0951574	0.316106	0.00359618	0.0307609	1.512	UP	YES
ENSMUSG00000020917.17	Acly	1.24509	0.0952003	0.316248	0.000263403	0.0041138	2.38576	UP	YES
ENSMUSG00000069662.5	Marcks	1.24691	0.0958338	0.318353	0.0028384	0.0258453	1.58762	UP	YES
ENSMUSG00000009418.16	Nav1	1.24725	0.095954	0.318752	0.00399152	0.0330111	1.48134	UP	YES
ENSMUSG00000028273.15	Pdlim5	1.24808	0.0962413	0.319707	0.00377865	0.0318384	1.49705	UP	YES
ENSMUSG00000020315.18	Sptbn1	1.24859	0.0964198	0.3203	9.80585e-05	0.00181497	2.74113	UP	YES
ENSMUSG00000020097.14	Sgpl1	1.24862	0.0964294	0.320332	0.00107215	0.0120679	1.91837	UP	YES
ENSMUSG00000069265.2	H3c1	1.24963	0.0967812	0.3215	0.00101641	0.0115985	1.9356	UP	YES
ENSMUSG00000016256.10	Ctsz	1.25005	0.096928	0.321988	0.00492743	0.0384511	1.41509	UP	YES
ENSMUSG00000031309.15	Rps6ka3	1.2509	0.097223	0.322968	0.00402617	0.0331751	1.47919	UP	YES
ENSMUSG00000079111.3	Kdelr2	1.25341	0.0980945	0.325863	0.000282098	0.00437525	2.359	UP	YES
ENSMUSG00000028249.15	Sdcbp	1.25359	0.0981563	0.326068	0.000150089	0.00256596	2.59075	UP	YES
ENSMUSG00000022139.17	Mbnl2	1.25408	0.0983247	0.326628	0.000810799	0.00981549	2.00809	UP	YES
ENSMUSG00000040010.10	Slc7a5	1.25426	0.0983876	0.326836	0.000173694	0.0028987	2.5378	UP	YES
ENSMUSG00000026112.7	Coa5	1.25546	0.0988029	0.328216	0.00377602	0.0318384	1.49705	UP	YES
ENSMUSG00000031490.6	Eif4ebp1	1.25574	0.0989014	0.328543	0.00499727	0.0388173	1.41097	UP	YES
ENSMUSG00000040998.18	Npnt	1.25582	0.098928	0.328632	0.00557034	0.0419198	1.37758	UP	YES
ENSMUSG00000003363.15	Pld3	1.25856	0.0998752	0.331778	0.00158061	0.0164269	1.78444	UP	YES
ENSMUSG00000040624.18	Plekhg1	1.25869	0.0999191	0.331924	0.00387839	0.032437	1.48896	UP	YES
ENSMUSG00000022257.4	Laptm4b	1.25981	0.100306	0.33321	0.000713254	0.00887446	2.05186	UP	YES
ENSMUSG00000022892.11	App	1.26331	0.10151	0.337208	6.30092e-06	0.000183744	3.73579	UP	YES
ENSMUSG00000029407.10	Uso1	1.26629	0.102535	0.340613	0.00579774	0.0432244	1.36427	UP	YES
ENSMUSG00000034158.9	Lrrc58	1.26648	0.102598	0.340824	0.000336406	0.00502911	2.29851	UP	YES
ENSMUSG00000040907.15	Atp1a3	1.26702	0.102785	0.341445	0.000802451	0.00972495	2.01211	UP	YES
ENSMUSG00000040990.17	Sh3kbp1	1.26803	0.103131	0.342594	0.00384821	0.0322547	1.49141	UP	YES
ENSMUSG00000037253.8	Mex3c	1.26822	0.103195	0.342807	0.0064359	0.0468991	1.32884	UP	YES
ENSMUSG00000020496.9	Rnf187	1.26831	0.103225	0.342905	4.01503e-05	0.000885178	3.05297	UP	YES
ENSMUSG00000019852.7	Arfgef3	1.26876	0.10338	0.34342	0.000909159	0.0106717	1.97177	UP	YES
ENSMUSG00000046324.12	Ermp1	1.26897	0.10345	0.343655	0.00219037	0.0211264	1.67517	UP	YES
ENSMUSG00000034390.16	Cmip	1.26941	0.103601	0.344156	0.000710252	0.00885379	2.05287	UP	YES
ENSMUSG00000022365.6	Derl1	1.26953	0.103643	0.344294	0.00167476	0.0171113	1.76672	UP	YES
ENSMUSG00000051111.16	Sv2c	1.26957	0.103657	0.344341	0.000386703	0.0055947	2.25222	UP	YES
ENSMUSG00000076036.1	Gm22133	1.27404	0.105185	0.349416	8.01452e-05	0.0015289	2.81562	UP	YES
ENSMUSG00000035093.16	Secisbp2l	1.27514	0.105558	0.350657	0.00500629	0.03885	1.41061	UP	YES
ENSMUSG00000041168.10	Lonp1	1.27642	0.105994	0.352106	0.00257952	0.0240112	1.61959	UP	YES
ENSMUSG00000024462.17	Gabbr1	1.27731	0.106296	0.353107	0.000728723	0.0090236	2.04462	UP	YES
ENSMUSG00000037470.14	Uggt1	1.27893	0.106847	0.354937	0.000906106	0.0106582	1.97232	UP	YES
ENSMUSG00000030824.17	Nucb1	1.27925	0.106956	0.355299	0.000136701	0.00239934	2.61991	UP	YES
ENSMUSG00000024754.13	Cemip2	1.28092	0.107523	0.357185	0.00245602	0.0231308	1.63581	UP	YES
ENSMUSG00000028063.15	Lmna	1.28134	0.107663	0.35765	0.00413143	0.0338929	1.46989	UP	YES
ENSMUSG00000036712.15	Cyld	1.28147	0.107708	0.357799	0.00394393	0.0328358	1.48365	UP	YES
ENSMUSG00000006369.14	Fbln1	1.28207	0.107912	0.358477	2.40129e-05	0.00058583	3.23223	UP	YES
ENSMUSG00000023175.15	Bsg	1.28212	0.107929	0.358533	6.0789e-06	0.000179136	3.74682	UP	YES
ENSMUSG00000024261.6	Syt4	1.28486	0.108856	0.361612	0.000131286	0.00232986	2.63267	UP	YES
ENSMUSG00000039530.17	Tusc3	1.28502	0.108909	0.361788	3.69111e-05	0.000835011	3.07831	UP	YES
ENSMUSG00000039278.10	Pcsk1n	1.2851	0.108939	0.361886	0.00124997	0.0136959	1.86341	UP	YES
ENSMUSG00000033487.14	Fndc3a	1.28664	0.109458	0.363613	0.000489548	0.00658098	2.18171	UP	YES
ENSMUSG00000021248.9	Tmed10	1.28763	0.109792	0.36472	0.000436987	0.0060863	2.21565	UP	YES
ENSMUSG00000022051.15	Bnip3l	1.29029	0.110688	0.367698	0.000448854	0.00622833	2.20563	UP	YES
ENSMUSG00000023048.13	Prr13	1.29193	0.11124	0.369532	0.00310216	0.0276796	1.55784	UP	YES
ENSMUSG00000118353.1	Nsa2-ps1	1.29193	0.11124	0.369532	0.00255645	0.0238559	1.6224	UP	YES
ENSMUSG00000028920.9	Fbxo42	1.29224	0.111345	0.369879	0.00375095	0.0317244	1.49861	UP	YES
ENSMUSG00000025986.6	Slc39a10	1.2924	0.111396	0.370049	0.000512159	0.00684386	2.1647	UP	YES
ENSMUSG00000021700.10	Rab3c	1.29294	0.111578	0.370653	0.000591113	0.00768875	2.11414	UP	YES
ENSMUSG00000029063.16	Nadk	1.29564	0.112485	0.373666	0.00599338	0.0444169	1.35245	UP	YES
ENSMUSG00000024665.8	Fads2	1.29671	0.112841	0.374851	0.00010087	0.0018578	2.731	UP	YES
ENSMUSG00000032009.8	Sesn3	1.297	0.112939	0.375174	0.00394142	0.0328358	1.48365	UP	YES
ENSMUSG00000025903.14	Lypla1	1.29736	0.113061	0.375582	0.00323997	0.0285005	1.54515	UP	YES
ENSMUSG00000043535.13	Setx	1.29783	0.113217	0.3761	0.00322064	0.0284455	1.54599	UP	YES
ENSMUSG00000014349.7	Ube2z	1.29802	0.113281	0.376313	0.00596977	0.0443005	1.35359	UP	YES
ENSMUSG00000059013.12	Sh2d3c	1.29888	0.113569	0.377268	0.00348565	0.0300249	1.52252	UP	YES
ENSMUSG00000073725.8	Lmbrd1	1.29939	0.113741	0.377839	0.000626922	0.00798939	2.09749	UP	YES
ENSMUSG00000048327.6	Ckap2l	1.30016	0.113997	0.37869	0.005185	0.0397509	1.40065	UP	YES
ENSMUSG00000022507.6	1810013L24Rik	1.30134	0.114391	0.379998	0.000879159	0.0104399	1.9813	UP	YES
ENSMUSG00000026696.15	Vamp4	1.30156	0.114465	0.380244	0.00313934	0.0279224	1.55405	UP	YES
ENSMUSG00000056050.13	Mia3	1.30429	0.115373	0.383261	5.6958e-05	0.00119781	2.92161	UP	YES
ENSMUSG00000051579.10	Tceal8	1.30495	0.115594	0.383996	0.0053135	0.0404491	1.39309	UP	YES
ENSMUSG00000003316.14	Glg1	1.30573	0.115852	0.384852	2.63784e-06	8.73921e-05	4.05853	UP	YES
ENSMUSG00000023075.9	Akirin1	1.30617	0.116	0.385342	0.00345659	0.0298204	1.52549	UP	YES
ENSMUSG00000019796.12	Lrp11	1.30768	0.116502	0.38701	6.49007e-05	0.00132665	2.87724	UP	YES
ENSMUSG00000004394.12	Tmed4	1.3105	0.117436	0.390113	0.00510269	0.0394068	1.40443	UP	YES
ENSMUSG00000025823.9	Pdia4	1.3106	0.117471	0.39023	8.00627e-05	0.0015289	2.81562	UP	YES
ENSMUSG00000028059.16	Arhgef2	1.3119	0.1179	0.391656	5.73208e-05	0.0012016	2.92024	UP	YES
ENSMUSG00000042121.16	Ssh1	1.31271	0.118169	0.392548	0.00152981	0.0161021	1.79312	UP	YES
ENSMUSG00000025949.16	Pikfyve	1.31303	0.118274	0.392898	0.00377296	0.0318384	1.49705	UP	YES
ENSMUSG00000026991.20	Pkp4	1.31427	0.118684	0.39426	0.00672087	0.0485864	1.31349	UP	YES
ENSMUSG00000034675.17	Dbn1	1.31618	0.119316	0.396358	0.00111894	0.0125105	1.90273	UP	YES
ENSMUSG00000063229.15	Ldha	1.3163	0.119355	0.396489	6.92575e-07	2.83768e-05	4.54704	UP	YES
ENSMUSG00000020456.17	Ogdh	1.3174	0.119719	0.397697	0.000379911	0.00552499	2.25767	UP	YES
ENSMUSG00000064210.7	Ano6	1.3178	0.11985	0.398134	0.000230244	0.00366231	2.43624	UP	YES
ENSMUSG00000031584.16	Gsr	1.31797	0.119905	0.398316	0.00110805	0.0124328	1.90543	UP	YES
ENSMUSG00000031513.8	Leprotl1	1.31863	0.120123	0.399041	4.77288e-05	0.00104121	2.98246	UP	YES
ENSMUSG00000033676.13	Gabrb3	1.31914	0.120292	0.399602	0.0024073	0.0227869	1.64231	UP	YES
ENSMUSG00000056999.15	Ide	1.31958	0.120435	0.400078	0.00164371	0.0168865	1.77246	UP	YES
ENSMUSG00000048388.3	Fam171b	1.31988	0.120535	0.400408	0.00115973	0.0128964	1.88953	UP	YES
ENSMUSG00000051391.9	Ywhag	1.32004	0.120588	0.400583	4.15572e-06	0.000128908	3.88972	UP	YES
ENSMUSG00000037949.8	Ano10	1.32045	0.120721	0.401027	0.00476628	0.0374809	1.42619	UP	YES
ENSMUSG00000019986.17	Ahi1	1.32056	0.120758	0.401148	0.00129884	0.0141482	1.8493	UP	YES
ENSMUSG00000081344.5	Gm14303	1.3208	0.120836	0.401407	0.00401146	0.0330955	1.48023	UP	YES
ENSMUSG00000074800.4	Gm4149	1.32105	0.120919	0.401685	0.00212918	0.0207145	1.68373	UP	YES
ENSMUSG00000028347.14	Tmeff1	1.32138	0.121026	0.40204	0.000395425	0.00567688	2.24589	UP	YES
ENSMUSG00000021756.12	Il6st	1.32153	0.121077	0.40221	0.0026408	0.0245205	1.61047	UP	YES
ENSMUSG00000032324.11	Tspan3	1.32184	0.12118	0.402551	0.00102448	0.0116468	1.93379	UP	YES
ENSMUSG00000116972.1	Gm6278	1.32208	0.121257	0.402806	0.00145777	0.0154585	1.81083	UP	YES
ENSMUSG00000043019.12	Edem3	1.32208	0.121259	0.402813	0.000890205	0.0105375	1.97726	UP	YES
ENSMUSG00000030695.16	Aldoa	1.32278	0.121487	0.403571	9.08797e-08	5.08836e-06	5.29342	UP	YES
ENSMUSG00000039286.12	Fndc3b	1.32345	0.121707	0.404303	0.00195182	0.0193079	1.71427	UP	YES
ENSMUSG00000103255.1	Pcdhac1	1.32535	0.122332	0.406377	0.00515842	0.0396731	1.4015	UP	YES
ENSMUSG00000057193.8	Slc44a2	1.32592	0.122517	0.406994	0.00173489	0.0176291	1.75377	UP	YES
ENSMUSG00000033184.14	Tmed7	1.32677	0.122795	0.407916	5.19341e-05	0.00111623	2.95224	UP	YES
ENSMUSG00000029581.14	Fscn1	1.32814	0.123245	0.40941	3.66216e-06	0.000116834	3.93243	UP	YES
ENSMUSG00000031751.14	Amfr	1.32851	0.123365	0.409811	7.46082e-05	0.00145335	2.83763	UP	YES
ENSMUSG00000101355.1	H3c10	1.3294	0.123657	0.410778	0.00149013	0.015742	1.80294	UP	YES
ENSMUSG00000064127.13	Med14	1.3295	0.123687	0.41088	0.00177156	0.0179204	1.74665	UP	YES
ENSMUSG00000102697.1	Pcdhac2	1.33152	0.124347	0.413072	0.00156524	0.016335	1.78688	UP	YES
ENSMUSG00000032320.7	Rcn2	1.33176	0.124427	0.413337	0.000704185	0.00882043	2.05451	UP	YES
ENSMUSG00000058297.16	Spock2	1.33252	0.124672	0.414153	0.00126536	0.0138239	1.85937	UP	YES
ENSMUSG00000024277.14	Mapre2	1.33362	0.125032	0.415346	0.00116357	0.0129125	1.88899	UP	YES
ENSMUSG00000033557.17	Fam20b	1.33434	0.125265	0.416122	0.00139922	0.014989	1.82423	UP	YES
ENSMUSG00000020886.17	Dlg4	1.33456	0.125337	0.416362	4.34132e-06	0.000133189	3.87553	UP	YES
ENSMUSG00000079037.9	Prnp	1.33496	0.125468	0.416796	0.00166112	0.0170189	1.76907	UP	YES
ENSMUSG00000063146.11	Clip2	1.33519	0.125542	0.41704	0.00483262	0.0378431	1.42201	UP	YES
ENSMUSG00000004508.6	Gab2	1.33764	0.126338	0.419686	0.00410679	0.0337402	1.47185	UP	YES
ENSMUSG00000026782.15	Abi2	1.33905	0.126797	0.421211	3.89616e-06	0.000122554	3.91167	UP	YES
ENSMUSG00000026674.9	Ddr2	1.3396	0.126975	0.421801	0.00183362	0.0183986	1.73521	UP	YES
ENSMUSG00000025130.11	P4hb	1.34005	0.12712	0.422282	6.01287e-08	3.5815e-06	5.44594	UP	YES
ENSMUSG00000019302.16	Atp6v0a1	1.34092	0.127403	0.423224	0.000297267	0.00455376	2.34163	UP	YES
ENSMUSG00000070348.5	Ccnd1	1.34131	0.127529	0.423643	0.000900874	0.0106189	1.97392	UP	YES
ENSMUSG00000070639.5	Lrrc8b	1.34145	0.127574	0.423791	0.00348205	0.0300169	1.52263	UP	YES
ENSMUSG00000024533.17	Spire1	1.3417	0.127656	0.424064	0.00339041	0.0294309	1.5312	UP	YES
ENSMUSG00000070858.12	Gm1673	1.34275	0.127994	0.425186	0.00364593	0.0310472	1.50798	UP	YES
ENSMUSG00000041341.10	Atg2b	1.34277	0.128001	0.425209	0.00167012	0.0170795	1.76753	UP	YES
ENSMUSG00000025092.7	Hspa12a	1.34398	0.128392	0.426509	0.00543284	0.0411338	1.3858	UP	YES
ENSMUSG00000031446.14	Cul4a	1.34398	0.128394	0.426515	0.00474947	0.0374126	1.42698	UP	YES
ENSMUSG00000031565.18	Fgfr1	1.3443	0.128497	0.426857	0.0067183	0.0485864	1.31349	UP	YES
ENSMUSG00000033059.7	Pygb	1.34466	0.128611	0.427236	0.00158284	0.0164269	1.78444	UP	YES
ENSMUSG00000037275.14	Gemin5	1.34477	0.128647	0.427355	0.00310855	0.0277146	1.55729	UP	YES
ENSMUSG00000058587.9	Tmod3	1.34579	0.128977	0.428453	0.00047445	0.00646343	2.18954	UP	YES
ENSMUSG00000079614.4	Seh1l	1.34753	0.129538	0.430316	0.000337469	0.00502911	2.29851	UP	YES
ENSMUSG00000024772.9	Ehd1	1.34854	0.129863	0.431394	0.00165035	0.0169392	1.77111	UP	YES
ENSMUSG00000020592.14	Sdc1	1.34889	0.129978	0.431778	0.0033631	0.0292391	1.53404	UP	YES
ENSMUSG00000058690.14	Ccser2	1.34932	0.130115	0.432232	0.00263784	0.0245133	1.6106	UP	YES
ENSMUSG00000024044.19	Epb41l3	1.35043	0.130473	0.433421	6.49102e-05	0.00132665	2.87724	UP	YES
ENSMUSG00000005397.8	Nid1	1.35073	0.13057	0.433744	1.15088e-05	0.000312048	3.50578	UP	YES
ENSMUSG00000032575.16	Manf	1.35074	0.130572	0.433751	0.00206112	0.0201752	1.69518	UP	YES
ENSMUSG00000103442.5	Pcdha1	1.35144	0.130798	0.434502	0.00396861	0.0329339	1.48236	UP	YES
ENSMUSG00000029772.17	Ahcyl2	1.35157	0.130839	0.434636	0.00010505	0.00191589	2.71763	UP	YES
ENSMUSG00000007440.10	Pcdha11	1.35346	0.131445	0.436651	0.00287994	0.0261342	1.58279	UP	YES
ENSMUSG00000049807.16	Arhgap23	1.35389	0.131584	0.437113	0.00661575	0.0480436	1.31836	UP	YES
ENSMUSG00000018548.15	Trim37	1.35398	0.131612	0.437206	0.000218849	0.00351099	2.45457	UP	YES
ENSMUSG00000030082.14	Sec61a1	1.35406	0.131639	0.437296	7.10541e-06	0.000204016	3.69034	UP	YES
ENSMUSG00000021710.11	Nln	1.35458	0.131803	0.437841	0.00389024	0.032437	1.48896	UP	YES
ENSMUSG00000026600.12	Soat1	1.3547	0.131842	0.437971	0.000156413	0.00265783	2.57547	UP	YES
ENSMUSG00000017760.16	Ctsa	1.35486	0.131895	0.438147	0.000311151	0.00472123	2.32595	UP	YES
ENSMUSG00000103800.1	Pcdha8	1.35623	0.132335	0.439607	0.00214758	0.0208574	1.68074	UP	YES
ENSMUSG00000047963.7	Stbd1	1.35669	0.132482	0.440094	0.000952825	0.0110453	1.95682	UP	YES
ENSMUSG00000013033.16	Adgrl1	1.35741	0.132712	0.440858	0.000327928	0.00494573	2.30577	UP	YES
ENSMUSG00000031532.6	Saraf	1.35858	0.133086	0.442103	3.04972e-08	1.95147e-06	5.70964	UP	YES
ENSMUSG00000025579.14	Gaa	1.35991	0.13351	0.443511	3.70355e-07	1.72084e-05	4.76426	UP	YES
ENSMUSG00000055013.16	Agap1	1.36067	0.133753	0.444319	0.00270609	0.02492	1.60345	UP	YES
ENSMUSG00000036534.6	Slc38a7	1.36162	0.134054	0.445319	0.00178497	0.0180235	1.74416	UP	YES
ENSMUSG00000089862.8	Umad1	1.36201	0.134179	0.445734	0.00550357	0.041557	1.38136	UP	YES
ENSMUSG00000029234.13	Tmem165	1.36274	0.134412	0.446506	0.00687523	0.0494469	1.30586	UP	YES
ENSMUSG00000101972.1	H3c11	1.36299	0.134492	0.446771	6.67694e-07	2.75808e-05	4.55939	UP	YES
ENSMUSG00000011877.13	Git1	1.3631	0.134527	0.44689	0.000849876	0.010146	1.99371	UP	YES
ENSMUSG00000022044.14	Stmn4	1.36345	0.13464	0.447265	0.000290904	0.0044808	2.34864	UP	YES
ENSMUSG00000030835.6	Nomo1	1.36379	0.134747	0.447621	1.70321e-06	6.03562e-05	4.21928	UP	YES
ENSMUSG00000026880.11	Stom	1.36403	0.134824	0.447877	7.96341e-08	4.54971e-06	5.34202	UP	YES
ENSMUSG00000020432.12	Tcn2	1.36505	0.135147	0.44895	0.00413872	0.0339278	1.46944	UP	YES
ENSMUSG00000021366.8	Hivep1	1.36511	0.135167	0.449015	0.00332164	0.0290138	1.5374	UP	YES
ENSMUSG00000015053.14	Gata2	1.36603	0.135461	0.449991	0.00379508	0.0319289	1.49582	UP	YES
ENSMUSG00000043445.7	Pgp	1.36612	0.135488	0.450081	0.00609471	0.0450188	1.34661	UP	YES
ENSMUSG00000007415.15	Gatad1	1.3676	0.135959	0.451645	0.000187042	0.00308014	2.51143	UP	YES
ENSMUSG00000102206.5	Pcdha11	1.36808	0.13611	0.452149	0.00187701	0.0187333	1.72738	UP	YES
ENSMUSG00000026655.15	Fam107b	1.36853	0.136255	0.452628	0.000618964	0.00796405	2.09887	UP	YES
ENSMUSG00000102312.1	Pcdha3	1.36919	0.136465	0.453325	0.00201811	0.0198061	1.7032	UP	YES
ENSMUSG00000021302.10	Ggps1	1.36936	0.136519	0.453506	0.0062502	0.0458648	1.33852	UP	YES
ENSMUSG00000071657.12	Bscl2	1.36963	0.136603	0.453787	0.000170344	0.00285556	2.54431	UP	YES
ENSMUSG00000021124.13	Vti1b	1.37099	0.137034	0.455217	0.00413054	0.0338929	1.46989	UP	YES
ENSMUSG00000071516.2	H2ac13	1.37124	0.137114	0.455484	9.08976e-05	0.00169363	2.77118	UP	YES
ENSMUSG00000103310.1	Pcdha12	1.37127	0.137123	0.455513	0.00191597	0.0190373	1.72039	UP	YES
ENSMUSG00000104148.5	Pcdha2	1.37146	0.137184	0.455717	0.00181252	0.0182359	1.73907	UP	YES
ENSMUSG00000037434.7	Slc30a1	1.37192	0.137329	0.456198	0.000258882	0.00406017	2.39146	UP	YES
ENSMUSG00000027002.13	Nckap1	1.37261	0.137549	0.456927	1.11767e-06	4.06557e-05	4.39088	UP	YES
ENSMUSG00000036565.7	Ttyh3	1.37313	0.137711	0.457465	8.73869e-05	0.00164464	2.78393	UP	YES
ENSMUSG00000034998.18	Foxn2	1.37373	0.137901	0.458098	0.00398314	0.0329661	1.48193	UP	YES
ENSMUSG00000038319.14	Kcnh2	1.37447	0.138136	0.458878	0.00280988	0.025672	1.59054	UP	YES
ENSMUSG00000037669.15	Ldah	1.37449	0.138143	0.4589	0.000663878	0.00840962	2.07522	UP	YES
ENSMUSG00000083773.4	Gm13394	1.37556	0.138481	0.460023	4.40355e-07	1.99639e-05	4.69975	UP	YES
ENSMUSG00000047388.10	Atmin	1.37598	0.138611	0.460455	0.00513051	0.0395399	1.40296	UP	YES
ENSMUSG00000029635.15	Cdk8	1.376	0.138619	0.460484	0.00199456	0.0196093	1.70754	UP	YES
ENSMUSG00000042743.13	Sgtb	1.37622	0.138687	0.460708	0.000161262	0.0027237	2.56484	UP	YES
ENSMUSG00000062380.4	Tubb3	1.37717	0.138987	0.461706	1.82686e-06	6.39286e-05	4.1943	UP	YES
ENSMUSG00000036676.14	Tmtc3	1.37866	0.139456	0.463264	0.00159139	0.0164851	1.78291	UP	YES
ENSMUSG00000042751.14	Nmnat2	1.37919	0.139623	0.463817	3.86898e-05	0.000868234	3.06136	UP	YES
ENSMUSG00000104318.1	Pcdha7	1.38042	0.14001	0.465102	0.00162139	0.0167031	1.7772	UP	YES
ENSMUSG00000104252.5	Pcdha4	1.38042	0.14001	0.465102	0.00162139	0.0167031	1.7772	UP	YES
ENSMUSG00000103707.5	Pcdha6	1.38102	0.1402	0.465735	0.0016103	0.0166315	1.77907	UP	YES
ENSMUSG00000000594.7	Gm2a	1.38216	0.140557	0.46692	0.000199024	0.00324406	2.48891	UP	YES
ENSMUSG00000036564.17	Ndrg4	1.38238	0.140628	0.467156	0.00288514	0.0261602	1.58236	UP	YES
ENSMUSG00000019173.11	Rab5c	1.38249	0.140662	0.467269	0.00131297	0.0142744	1.84544	UP	YES
ENSMUSG00000103092.1	Pcdha5	1.38282	0.140766	0.467616	0.00153702	0.0161308	1.79235	UP	YES
ENSMUSG00000026469.14	Xpr1	1.383	0.140822	0.4678	9.63592e-07	3.6088e-05	4.44264	UP	YES
ENSMUSG00000019124.10	Scrn1	1.38309	0.140849	0.467892	0.00289041	0.0261656	1.58227	UP	YES
ENSMUSG00000037351.9	Actr1b	1.3837	0.141041	0.468528	0.00152997	0.0161021	1.79312	UP	YES
ENSMUSG00000000826.16	Dnajc5	1.38393	0.141113	0.468766	8.28869e-05	0.0015705	2.80396	UP	YES
ENSMUSG00000022871.13	Fetub	1.38422	0.141206	0.469075	0.000150898	0.00257193	2.58974	UP	YES
ENSMUSG00000032803.15	Cdv3	1.38423	0.141209	0.469086	2.55875e-05	0.000612241	3.21308	UP	YES
ENSMUSG00000062373.8	Tmem65	1.38456	0.141312	0.469428	0.000225823	0.00360282	2.44336	UP	YES
ENSMUSG00000039662.16	Icmt	1.38503	0.141458	0.469914	0.00319725	0.028325	1.54783	UP	YES
ENSMUSG00000044098.14	Rsbn1	1.38606	0.141783	0.470992	0.000157066	0.00266489	2.57432	UP	YES
ENSMUSG00000000149.10	Gna12	1.38726	0.142158	0.472238	6.02977e-05	0.00124808	2.90376	UP	YES
ENSMUSG00000103770.1	Pcdha9	1.38783	0.142336	0.472828	0.000596894	0.00773614	2.11148	UP	YES
ENSMUSG00000027007.16	Itprid2	1.38888	0.142665	0.473921	0.0010446	0.0118036	1.92799	UP	YES
ENSMUSG00000019087.13	Atp6ap1	1.39022	0.143083	0.475311	3.73848e-06	0.00011893	3.92471	UP	YES
ENSMUSG00000052155.5	Acvr2a	1.3911	0.143357	0.476223	0.00323719	0.0284985	1.54518	UP	YES
ENSMUSG00000071711.12	Mpst	1.39251	0.143799	0.477689	0.000305333	0.00465187	2.33237	UP	YES
ENSMUSG00000030203.17	Dusp16	1.39322	0.144019	0.478421	0.000428114	0.00601509	2.22076	UP	YES
ENSMUSG00000038503.15	Mesd	1.39567	0.144783	0.480959	0.00358384	0.0306819	1.51312	UP	YES
ENSMUSG00000000631.20	Myo18a	1.39574	0.144804	0.481027	0.000148881	0.00255309	2.59293	UP	YES
ENSMUSG00000027475.9	Kif3b	1.3958	0.144823	0.481093	0.00533786	0.0405743	1.39175	UP	YES
ENSMUSG00000012520.10	Phox2b	1.39591	0.144858	0.481206	0.000173976	0.00289908	2.53774	UP	YES
ENSMUSG00000051375.15	Pcdh1	1.39658	0.145065	0.481897	7.92755e-08	4.54971e-06	5.34202	UP	YES
ENSMUSG00000027330.16	Cdc25b	1.39664	0.145084	0.48196	0.00271923	0.0250205	1.6017	UP	YES
ENSMUSG00000022451.12	Twf1	1.39682	0.145139	0.482143	0.00377421	0.0318384	1.49705	UP	YES
ENSMUSG00000020462.14	Cfap36	1.39734	0.145303	0.482685	0.00269453	0.024834	1.60495	UP	YES
ENSMUSG00000025178.9	Pi4k2a	1.3982	0.145568	0.483568	0.000477056	0.00647276	2.18891	UP	YES
ENSMUSG00000034801.13	Sos2	1.40088	0.146401	0.486333	0.000767731	0.00938543	2.02755	UP	YES
ENSMUSG00000096054.3	Syne1	1.40179	0.146684	0.487275	0.000121272	0.0021728	2.66298	UP	YES
ENSMUSG00000011751.16	Sptbn4	1.40196	0.146734	0.48744	0.00324884	0.0285562	1.5443	UP	YES
ENSMUSG00000035027.18	Map2k2	1.40197	0.14674	0.487459	0.00291214	0.0263066	1.57994	UP	YES
ENSMUSG00000051790.15	Nlgn2	1.40251	0.146907	0.488014	0.00250711	0.0234542	1.62978	UP	YES
ENSMUSG00000022472.16	Desi1	1.40321	0.147122	0.488729	0.000462342	0.00634255	2.19774	UP	YES
ENSMUSG00000049670.9	Morn4	1.40484	0.147625	0.490401	0.0006177	0.00795973	2.0991	UP	YES
ENSMUSG00000087968.1	Gm25395	1.40714	0.148338	0.492767	0.00255566	0.0238559	1.6224	UP	YES
ENSMUSG00000031561.16	Tenm3	1.40793	0.14858	0.493573	4.18614e-05	0.000919145	3.03662	UP	YES
ENSMUSG00000031556.6	Tm2d2	1.40826	0.148683	0.493915	0.00434324	0.0351066	1.45461	UP	YES
ENSMUSG00000046873.18	Mbtps2	1.40857	0.148779	0.494235	0.000151918	0.00258538	2.58748	UP	YES
ENSMUSG00000036752.4	Tubb4b	1.41025	0.149297	0.495954	6.87742e-06	0.000199001	3.70115	UP	YES
ENSMUSG00000063455.16	D630045J12Rik	1.41059	0.149401	0.496301	0.000192505	0.00315617	2.50084	UP	YES
ENSMUSG00000009035.15	Tmem184b	1.41068	0.149428	0.496389	0.000559965	0.00736838	2.13263	UP	YES
ENSMUSG00000016757.11	Ttll12	1.41115	0.149572	0.496869	0.000427287	0.00601321	2.22089	UP	YES
ENSMUSG00000062070.12	Pgk1	1.41156	0.149698	0.497286	3.58595e-08	2.28156e-06	5.64177	UP	YES
ENSMUSG00000002319.16	Ipo4	1.41174	0.149756	0.497478	0.000825461	0.00994695	2.00231	UP	YES
ENSMUSG00000026675.12	Hsd17b7	1.41205	0.149849	0.497787	0.00117977	0.0130287	1.8851	UP	YES
ENSMUSG00000048490.14	Nrip1	1.41211	0.149869	0.497853	0.00269438	0.024834	1.60495	UP	YES
ENSMUSG00000031007.2	Atp6ap2	1.41247	0.149978	0.498216	1.18148e-06	4.28162e-05	4.36839	UP	YES
ENSMUSG00000014846.12	Tppp3	1.41254	0.150002	0.498294	0.000643294	0.00817662	2.08743	UP	YES
ENSMUSG00000037161.14	Mgarp	1.4143	0.150543	0.500092	0.000433391	0.00605881	2.21761	UP	YES
ENSMUSG00000031012.17	Cask	1.41597	0.151053	0.501788	0.00463254	0.0368431	1.43364	UP	YES
ENSMUSG00000020331.9	Hcn2	1.41599	0.15106	0.501811	0.000158204	0.00268014	2.57184	UP	YES
ENSMUSG00000027111.16	Itga6	1.417	0.151369	0.502837	1.5975e-06	5.69707e-05	4.24435	UP	YES
ENSMUSG00000033917.15	Gde1	1.41705	0.151385	0.502891	5.6876e-06	0.000169839	3.76996	UP	YES
ENSMUSG00000022905.12	Kpna1	1.41715	0.151416	0.502993	1.01988e-05	0.000279233	3.55403	UP	YES
ENSMUSG00000063406.11	Tmed5	1.41772	0.15159	0.503571	9.54695e-07	3.59956e-05	4.44375	UP	YES
ENSMUSG00000034958.11	Atcay	1.42015	0.152335	0.506045	0.00664913	0.0482092	1.31687	UP	YES
ENSMUSG00000026204.15	Ptprn	1.42032	0.152387	0.506218	5.49449e-08	3.34388e-06	5.47575	UP	YES
ENSMUSG00000020277.10	Pfkl	1.42125	0.152671	0.50716	0.00420071	0.0342106	1.46584	UP	YES
ENSMUSG00000063160.12	Numbl	1.42132	0.152693	0.507236	0.00517465	0.0397509	1.40065	UP	YES
ENSMUSG00000022772.12	Senp5	1.42256	0.15307	0.508487	0.00112154	0.0125215	1.90234	UP	YES
ENSMUSG00000042622.14	Maff	1.42288	0.153168	0.508813	0.00468348	0.0371753	1.42975	UP	YES
ENSMUSG00000005683.8	Cs	1.42472	0.15373	0.510681	1.7733e-09	1.58859e-07	6.79899	UP	YES
ENSMUSG00000062421.13	Arf2	1.42526	0.153895	0.511229	0.000187654	0.00308116	2.51129	UP	YES
ENSMUSG00000026924.17	Sec16a	1.4257	0.154029	0.511675	0.0016864	0.0172145	1.76411	UP	YES
ENSMUSG00000021890.6	Eaf1	1.42607	0.15414	0.512042	0.000451382	0.00625566	2.20373	UP	YES
ENSMUSG00000046096.7	Mosmo	1.42728	0.154509	0.513269	0.00437582	0.0352775	1.4525	UP	YES
ENSMUSG00000025786.17	Zdhhc3	1.42733	0.154525	0.513322	0.0046123	0.0367605	1.43462	UP	YES
ENSMUSG00000008140.18	Emc10	1.42798	0.154722	0.513975	2.08872e-05	0.000516324	3.28708	UP	YES
ENSMUSG00000105987.4	AI506816	1.42808	0.154752	0.514074	5.95267e-05	0.00123441	2.90854	UP	YES
ENSMUSG00000026509.15	Capn2	1.42855	0.154896	0.514554	0.00205049	0.0201063	1.69667	UP	YES
ENSMUSG00000027799.12	Nbea	1.42862	0.154917	0.514625	8.82013e-07	3.38246e-05	4.47077	UP	YES
ENSMUSG00000025403.5	Shmt2	1.42932	0.155129	0.515328	0.000286281	0.00442393	2.35419	UP	YES
ENSMUSG00000039470.15	Zdhhc2	1.43062	0.155524	0.51664	2.01856e-08	1.35352e-06	5.86854	UP	YES
ENSMUSG00000028072.6	Ntrk1	1.4314	0.15576	0.517423	0.00463012	0.0368431	1.43364	UP	YES
ENSMUSG00000015305.6	Sash1	1.43143	0.155771	0.51746	0.0066779	0.0483382	1.31571	UP	YES
ENSMUSG00000031391.18	L1cam	1.43181	0.155884	0.517837	6.14494e-07	2.60648e-05	4.58395	UP	YES
ENSMUSG00000031703.8	Itfg1	1.43216	0.155991	0.518192	1.12239e-07	6.13096e-06	5.21247	UP	YES
ENSMUSG00000039202.12	Abhd2	1.43494	0.156833	0.520989	1.22377e-07	6.58838e-06	5.18122	UP	YES
ENSMUSG00000003541.6	Ier3	1.43504	0.156864	0.521091	0.00169426	0.0172632	1.76288	UP	YES
ENSMUSG00000026116.11	Tmem131	1.43657	0.157326	0.522625	1.10788e-07	6.08138e-06	5.216	UP	YES
ENSMUSG00000041417.15	Pik3r1	1.43724	0.15753	0.523302	3.89395e-05	0.000869995	3.06048	UP	YES
ENSMUSG00000020099.8	Unc5b	1.43744	0.157591	0.523507	7.31709e-07	2.95801e-05	4.529	UP	YES
ENSMUSG00000032601.13	Prkar2a	1.43835	0.157865	0.524417	0.000922022	0.0107604	1.96817	UP	YES
ENSMUSG00000034254.17	Agpat1	1.44066	0.158562	0.52673	0.000432358	0.00605881	2.21761	UP	YES
ENSMUSG00000049106.7	Dcaf5	1.44068	0.158566	0.526746	0.00162625	0.0167379	1.7763	UP	YES
ENSMUSG00000031297.14	Slc7a3	1.44088	0.158628	0.526951	0.000516198	0.00688141	2.16232	UP	YES
ENSMUSG00000010122.14	Slc47a1	1.441	0.158664	0.527072	0.00173331	0.017629	1.75377	UP	YES
ENSMUSG00000040466.16	Blvrb	1.44158	0.158839	0.52765	0.0011436	0.0127531	1.89438	UP	YES
ENSMUSG00000026864.13	Hspa5	1.44176	0.158894	0.527835	1.44764e-11	2.13298e-09	8.67101	UP	YES
ENSMUSG00000036019.8	Tmtc2	1.44362	0.159454	0.529693	1.11823e-06	4.06557e-05	4.39088	UP	YES
ENSMUSG00000115232.1	Gm49378	1.44374	0.159488	0.529808	0.000404353	0.00577893	2.23815	UP	YES
ENSMUSG00000019055.15	Plod1	1.44415	0.159612	0.530219	0.000300706	0.00459387	2.33782	UP	YES
ENSMUSG00000037580.10	Gch1	1.44683	0.160417	0.532895	7.14612e-07	2.89936e-05	4.5377	UP	YES
ENSMUSG00000031026.15	Trim66	1.44757	0.16064	0.533635	0.00136492	0.0146824	1.8332	UP	YES
ENSMUSG00000036667.14	Tcaf1	1.44865	0.160962	0.534706	0.00118933	0.0131212	1.88202	UP	YES
ENSMUSG00000020700.11	Map3k3	1.44889	0.161035	0.534945	0.000309823	0.00470746	2.32721	UP	YES
ENSMUSG00000030207.15	Fam234b	1.44929	0.161155	0.535345	5.65069e-05	0.00119389	2.92303	UP	YES
ENSMUSG00000035521.13	Gnptg	1.44996	0.161356	0.536013	0.00072927	0.0090236	2.04462	UP	YES
ENSMUSG00000020946.13	Gosr2	1.4503	0.161458	0.536352	0.00140518	0.0150146	1.82349	UP	YES
ENSMUSG00000020790.14	Ankfy1	1.45058	0.161542	0.53663	8.73257e-06	0.000242648	3.61502	UP	YES
ENSMUSG00000039270.9	Megf9	1.45105	0.161681	0.537093	0.00479225	0.0376323	1.42444	UP	YES
ENSMUSG00000025427.15	Rnf165	1.45574	0.163083	0.541751	0.000119166	0.00214193	2.66919	UP	YES
ENSMUSG00000031453.16	Rasa3	1.45585	0.163117	0.541864	0.00682323	0.0491993	1.30804	UP	YES
ENSMUSG00000035835.14	Plppr3	1.4559	0.163132	0.541914	0.00604441	0.0447358	1.34934	UP	YES
ENSMUSG00000030137.8	Tuba8	1.45716	0.163509	0.543164	0.00618194	0.0454533	1.34243	UP	YES
ENSMUSG00000027309.18	4930402H24Rik	1.45752	0.163615	0.543516	7.70478e-05	0.00149529	2.82528	UP	YES
ENSMUSG00000040462.13	Os9	1.45768	0.163663	0.543677	0.000483639	0.00653292	2.18489	UP	YES
ENSMUSG00000025534.17	Gusb	1.45966	0.164251	0.545629	0.00331449	0.0290138	1.5374	UP	YES
ENSMUSG00000038250.9	Usp38	1.4607	0.164562	0.546665	0.00596147	0.0442683	1.35391	UP	YES
ENSMUSG00000029070.9	Mxra8	1.46112	0.164684	0.54707	0.0035384	0.0303625	1.51766	UP	YES
ENSMUSG00000013698.12	Pea15a	1.46125	0.164723	0.547199	9.84364e-05	0.00181896	2.74018	UP	YES
ENSMUSG00000039844.20	Rapgef1	1.4613	0.164739	0.547253	0.00457845	0.0366735	1.43565	UP	YES
ENSMUSG00000034187.18	Nsf	1.46198	0.164941	0.547923	0.00205614	0.0201441	1.69585	UP	YES
ENSMUSG00000076281.1	Gm24270	1.46203	0.164956	0.547971	0.00143816	0.0152939	1.81548	UP	YES
ENSMUSG00000026527.13	Rgs7	1.46216	0.164994	0.548098	0.00379282	0.0319289	1.49582	UP	YES
ENSMUSG00000005125.13	Ndrg1	1.46396	0.165528	0.549872	0.000407446	0.00579183	2.23718	UP	YES
ENSMUSG00000022098.10	Bmp1	1.4649	0.165808	0.550802	0.0062603	0.0459089	1.3381	UP	YES
ENSMUSG00000022964.14	Tmem50b	1.46614	0.166174	0.552018	0.000372891	0.00545834	2.26294	UP	YES
ENSMUSG00000018411.17	Mapt	1.46716	0.166478	0.553029	1.68056e-08	1.15453e-06	5.93759	UP	YES
ENSMUSG00000026657.17	Frmd4a	1.46731	0.166521	0.553171	3.87224e-06	0.000122145	3.91313	UP	YES
ENSMUSG00000026411.17	Tmem9	1.46782	0.166672	0.553673	8.26451e-06	0.000231945	3.63462	UP	YES
ENSMUSG00000040488.17	Ltbp4	1.46966	0.167218	0.555485	9.47142e-05	0.00175889	2.75476	UP	YES
ENSMUSG00000021838.17	Samd4	1.4729	0.168172	0.558655	0.00120882	0.0133101	1.87582	UP	YES
ENSMUSG00000071547.4	Nt5dc2	1.47331	0.168293	0.559058	0.000257355	0.00404395	2.39319	UP	YES
ENSMUSG00000011831.16	Evi5	1.47502	0.168798	0.560735	1.04555e-07	5.76752e-06	5.23901	UP	YES
ENSMUSG00000030208.15	Emp1	1.47577	0.169018	0.561465	3.00649e-05	0.000702854	3.15313	UP	YES
ENSMUSG00000032431.6	Crtap	1.47592	0.169064	0.561617	0.0025714	0.0239555	1.62059	UP	YES
ENSMUSG00000048376.6	F2r	1.47595	0.169072	0.561645	1.53282e-08	1.06612e-06	5.9722	UP	YES
ENSMUSG00000036295.5	Lrrn3	1.47628	0.16917	0.561971	7.00205e-05	0.00140267	2.85305	UP	YES
ENSMUSG00000034731.11	Dgkh	1.47633	0.169184	0.562017	0.00184004	0.0184325	1.73442	UP	YES
ENSMUSG00000027698.14	Nceh1	1.47653	0.169243	0.562214	0.00560535	0.0420702	1.37603	UP	YES
ENSMUSG00000029189.10	Sel1l3	1.47695	0.169366	0.562623	1.19185e-05	0.000321071	3.4934	UP	YES
ENSMUSG00000024143.15	Rhoq	1.47768	0.16958	0.563333	1.41999e-05	0.000372389	3.429	UP	YES
ENSMUSG00000043017.9	Ptgir	1.47796	0.169663	0.563608	0.00148464	0.0156988	1.80413	UP	YES
ENSMUSG00000029338.13	Antxr2	1.47828	0.169755	0.563915	0.00686125	0.049378	1.30647	UP	YES
ENSMUSG00000054720.12	Lrrc8c	1.47879	0.169906	0.564416	4.98881e-05	0.00108238	2.96562	UP	YES
ENSMUSG00000048720.8	Tbc1d12	1.47923	0.170034	0.564842	0.000355091	0.00525271	2.27962	UP	YES
ENSMUSG00000056749.7	Nfil3	1.47957	0.170137	0.565182	0.00388286	0.032437	1.48896	UP	YES
ENSMUSG00000037979.13	Ccdc92	1.47991	0.170236	0.565513	0.000621078	0.00796658	2.09873	UP	YES
ENSMUSG00000038412.8	Higd1a	1.48184	0.170801	0.56739	0.00530659	0.0404239	1.39336	UP	YES
ENSMUSG00000020250.10	Txnrd1	1.48218	0.170902	0.567724	5.35829e-09	4.08178e-07	6.38915	UP	YES
ENSMUSG00000040964.16	Arhgef10l	1.48335	0.171243	0.568856	0.00158772	0.0164623	1.78351	UP	YES
ENSMUSG00000048644.8	Ctxn1	1.48422	0.171499	0.569708	1.08334e-05	0.000294446	3.53099	UP	YES
ENSMUSG00000017765.17	Slc12a4	1.48469	0.171636	0.570163	0.00111702	0.0125084	1.9028	UP	YES
ENSMUSG00000020668.10	Kif3c	1.48497	0.171718	0.570435	1.43095e-05	0.000374386	3.42668	UP	YES
ENSMUSG00000028982.9	Slc25a33	1.48529	0.171812	0.570747	0.00166347	0.017027	1.76886	UP	YES
ENSMUSG00000030894.5	Tpp1	1.48593	0.172	0.57137	2.85077e-06	9.30699e-05	4.03119	UP	YES
ENSMUSG00000025510.14	Cd151	1.48668	0.172217	0.572091	1.29465e-07	6.77452e-06	5.16912	UP	YES
ENSMUSG00000061666.6	Gdpd1	1.48793	0.172583	0.573307	5.52366e-05	0.00117593	2.92962	UP	YES
ENSMUSG00000027552.14	E2f5	1.48919	0.172951	0.57453	0.000622575	0.00797665	2.09818	UP	YES
ENSMUSG00000020601.8	Trib2	1.49001	0.173189	0.57532	8.17484e-06	0.000231183	3.63604	UP	YES
ENSMUSG00000029674.13	Limk1	1.49109	0.173504	0.576368	0.00140012	0.014989	1.82423	UP	YES
ENSMUSG00000084319.3	Tpt1-ps3	1.49128	0.173558	0.576547	3.74219e-09	2.97199e-07	6.52695	UP	YES
ENSMUSG00000029838.11	Ptn	1.49209	0.173795	0.577334	4.98597e-10	5.21803e-08	7.28249	UP	YES
ENSMUSG00000018322.10	Tomm34	1.49445	0.174481	0.579613	3.71633e-05	0.000839022	3.07623	UP	YES
ENSMUSG00000020473.13	Aebp1	1.49454	0.174507	0.5797	0.000133402	0.0023488	2.62915	UP	YES
ENSMUSG00000052920.16	Prkg1	1.49495	0.174626	0.580095	0.00249701	0.0233988	1.63081	UP	YES
ENSMUSG00000027712.13	Anxa5	1.49517	0.17469	0.580309	1.69644e-07	8.59583e-06	5.06571	UP	YES
ENSMUSG00000015759.11	Cnih1	1.49559	0.174814	0.580719	1.27803e-07	6.71895e-06	5.1727	UP	YES
ENSMUSG00000048058.17	Ldlrad3	1.49589	0.1749	0.581005	0.000257486	0.00404395	2.39319	UP	YES
ENSMUSG00000031538.6	Plat	1.49591	0.174905	0.58102	0.000591452	0.00768875	2.11414	UP	YES
ENSMUSG00000042460.5	C1galt1	1.49621	0.174994	0.581317	0.00323329	0.0284865	1.54536	UP	YES
ENSMUSG00000004846.10	Plod3	1.49632	0.175026	0.581424	1.92965e-09	1.66217e-07	6.77932	UP	YES
ENSMUSG00000020205.8	Phlda1	1.49742	0.175345	0.582483	5.07354e-05	0.00109467	2.96072	UP	YES
ENSMUSG00000082536.1	Gm13456	1.49775	0.17544	0.582799	8.44416e-09	6.06139e-07	6.21743	UP	YES
ENSMUSG00000068855.3	H2ac20	1.4978	0.175455	0.582848	8.70036e-06	0.000242355	3.61555	UP	YES
ENSMUSG00000054640.15	Slc8a1	1.49921	0.175864	0.584206	9.1396e-06	0.000252984	3.59691	UP	YES
ENSMUSG00000040374.13	Pex2	1.49937	0.175909	0.584357	0.00521481	0.0399422	1.39857	UP	YES
ENSMUSG00000028191.11	Bcl10	1.50067	0.176285	0.585605	0.000502591	0.00672403	2.17237	UP	YES
ENSMUSG00000025026.15	Add3	1.50254	0.176825	0.587401	0.000412151	0.00583473	2.23398	UP	YES
ENSMUSG00000061603.8	Akap6	1.50326	0.177034	0.588095	0.000489264	0.00658098	2.18171	UP	YES
ENSMUSG00000036561.9	Ppp6r2	1.50405	0.177263	0.588854	5.00185e-07	2.18866e-05	4.65982	UP	YES
ENSMUSG00000024270.11	Slc39a6	1.50473	0.177458	0.589504	0.000132233	0.00233925	2.63092	UP	YES
ENSMUSG00000001918.17	Slc1a5	1.50532	0.177629	0.59007	1.24388e-07	6.63282e-06	5.1783	UP	YES
ENSMUSG00000065037.1	Rn7sk	1.5062	0.177884	0.590918	3.21877e-09	2.59308e-07	6.58618	UP	YES
ENSMUSG00000050043.16	Tmx2	1.5067	0.178026	0.59139	8.59782e-06	0.000240696	3.61853	UP	YES
ENSMUSG00000034813.18	Grip1	1.50695	0.178099	0.591632	0.000576869	0.00752887	2.12327	UP	YES
ENSMUSG00000042105.18	Inpp5f	1.50777	0.178335	0.592417	7.42203e-05	0.00145335	2.83763	UP	YES
ENSMUSG00000038418.7	Egr1	1.50807	0.178421	0.592703	4.14843e-11	5.33955e-09	8.2725	UP	YES
ENSMUSG00000025608.9	Podxl	1.50825	0.178474	0.592878	0.000144573	0.00249065	2.60369	UP	YES
ENSMUSG00000036908.17	Unc93b1	1.5089	0.178662	0.593501	0.00277228	0.0253889	1.59536	UP	YES
ENSMUSG00000074785.5	Plxnc1	1.5092	0.178746	0.593781	0.00101712	0.0115985	1.9356	UP	YES
ENSMUSG00000049265.7	Kcnk3	1.50951	0.178836	0.59408	0.0012633	0.0138148	1.85965	UP	YES
ENSMUSG00000041608.8	Entpd3	1.50961	0.178863	0.594171	2.43432e-06	8.16154e-05	4.08823	UP	YES
ENSMUSG00000019916.14	P4ha1	1.51047	0.179113	0.595001	1.18668e-12	2.21474e-10	9.65468	UP	YES
ENSMUSG00000031924.4	Cyb5b	1.5112	0.179323	0.595699	2.9769e-08	1.91582e-06	5.71764	UP	YES
ENSMUSG00000042594.16	Sh2b3	1.51199	0.179548	0.596445	3.52059e-07	1.6515e-05	4.78212	UP	YES
ENSMUSG00000029119.9	Man2b2	1.51214	0.179592	0.596593	0.000101505	0.00186642	2.72899	UP	YES
ENSMUSG00000076431.4	Sox4	1.51356	0.18	0.597947	8.10103e-10	7.95749e-08	7.09922	UP	YES
ENSMUSG00000016346.17	Kcnq2	1.51374	0.180053	0.598122	0.00276962	0.0253889	1.59536	UP	YES
ENSMUSG00000020964.14	Sel1l	1.51493	0.180393	0.599254	1.14034e-07	6.19882e-06	5.20769	UP	YES
ENSMUSG00000006651.8	Aplp1	1.51601	0.180702	0.600277	3.4267e-10	3.76198e-08	7.42458	UP	YES
ENSMUSG00000048833.9	Slc39a9	1.51603	0.180709	0.600302	0.00196033	0.0193749	1.71276	UP	YES
ENSMUSG00000052298.12	Cdc42se2	1.51791	0.181246	0.602085	5.79186e-06	0.000172035	3.76438	UP	YES
ENSMUSG00000078945.10	Naip2	1.51908	0.18158	0.603196	0.000882014	0.0104516	1.98082	UP	YES
ENSMUSG00000032374.14	Plod2	1.51973	0.181767	0.603818	4.50008e-08	2.79955e-06	5.55291	UP	YES
ENSMUSG00000032115.14	Hyou1	1.51978	0.181781	0.603863	1.50816e-11	2.19329e-09	8.6589	UP	YES
ENSMUSG00000068284.14	Usf3	1.52054	0.181997	0.604583	0.0048165	0.0377433	1.42316	UP	YES
ENSMUSG00000041958.10	Pigs	1.5222	0.182472	0.606159	0.000139612	0.00243824	2.61292	UP	YES
ENSMUSG00000021003.10	Galc	1.52282	0.182647	0.606741	0.00636389	0.0464556	1.33296	UP	YES
ENSMUSG00000063524.13	Eno1	1.52387	0.182949	0.607744	6.05369e-12	9.54777e-10	9.0201	UP	YES
ENSMUSG00000028132.15	Tmem56	1.52429	0.183067	0.608135	0.000821408	0.00992227	2.00339	UP	YES
ENSMUSG00000019960.8	Dusp6	1.52479	0.183211	0.608613	3.04532e-12	5.1669e-10	9.28677	UP	YES
ENSMUSG00000020140.15	Lgr5	1.52552	0.183418	0.609303	0.00233992	0.022338	1.65096	UP	YES
ENSMUSG00000033419.16	Snap91	1.52618	0.183605	0.609922	1.17809e-05	0.000318653	3.49668	UP	YES
ENSMUSG00000022419.16	Deptor	1.52653	0.183705	0.610254	0.00264642	0.0245278	1.61034	UP	YES
ENSMUSG00000032939.14	Nup93	1.52734	0.183935	0.61102	1.61005e-07	8.26595e-06	5.08271	UP	YES
ENSMUSG00000069072.9	Slc7a14	1.52914	0.184446	0.612717	2.85319e-09	2.32566e-07	6.63345	UP	YES
ENSMUSG00000064080.12	Fbln2	1.52931	0.184495	0.612879	1.68649e-11	2.36067e-09	8.62697	UP	YES
ENSMUSG00000022043.19	Trim35	1.52934	0.184505	0.612913	5.60788e-07	2.41527e-05	4.61703	UP	YES
ENSMUSG00000003863.18	Ppfia3	1.53018	0.184742	0.613701	0.00659091	0.0478942	1.31972	UP	YES
ENSMUSG00000036862.15	Dchs1	1.53109	0.185	0.614557	1.61851e-05	0.000412848	3.38421	UP	YES
ENSMUSG00000038459.10	Abhd17c	1.53123	0.18504	0.614689	0.000136953	0.0024	2.61979	UP	YES
ENSMUSG00000086040.8	Wipf3	1.5348	0.186052	0.618051	0.000477451	0.00647276	2.18891	UP	YES
ENSMUSG00000032625.14	Thsd7a	1.5348	0.186052	0.618052	1.51392e-12	2.73434e-10	9.56315	UP	YES
ENSMUSG00000001436.15	Slc19a1	1.53482	0.186057	0.618069	0.00522849	0.0399918	1.39803	UP	YES
ENSMUSG00000027254.13	Map1a	1.53605	0.186405	0.619224	2.41609e-07	1.17632e-05	4.92948	UP	YES
ENSMUSG00000035840.7	Lysmd3	1.53678	0.186611	0.619908	3.10751e-06	0.000100864	3.99627	UP	YES
ENSMUSG00000029998.14	Pcyox1	1.53702	0.18668	0.620136	0.000374666	0.00547231	2.26183	UP	YES
ENSMUSG00000053581.13	Zfand2a	1.53724	0.186741	0.620341	0.00213101	0.0207145	1.68373	UP	YES
ENSMUSG00000030095.10	Tmem43	1.5387	0.187154	0.621713	0.000773551	0.00944627	2.02474	UP	YES
ENSMUSG00000044365.15	Cxxc4	1.53879	0.18718	0.621799	0.00508629	0.0393171	1.40542	UP	YES
ENSMUSG00000027394.13	Ttl	1.53912	0.187273	0.622106	0.000983462	0.0113301	1.94577	UP	YES
ENSMUSG00000001521.12	Tulp3	1.53913	0.187274	0.622112	0.00119302	0.0131491	1.8811	UP	YES
ENSMUSG00000034220.7	Gpc1	1.54022	0.187581	0.623132	0.00367889	0.0312329	1.50539	UP	YES
ENSMUSG00000058748.9	Zfp958	1.54283	0.188319	0.625583	0.00423326	0.0344256	1.46312	UP	YES
ENSMUSG00000036986.16	Pml	1.54349	0.188503	0.626193	0.00558984	0.0419819	1.37694	UP	YES
ENSMUSG00000097906.1	Gm9625	1.5439	0.188618	0.626575	9.83603e-06	0.000270624	3.56763	UP	YES
ENSMUSG00000007476.18	Lrrc8a	1.54412	0.18868	0.626783	1.90795e-05	0.000476902	3.32157	UP	YES
ENSMUSG00000030020.13	Prickle2	1.54434	0.188743	0.626991	0.00283887	0.0258453	1.58762	UP	YES
ENSMUSG00000050910.5	Cdr2l	1.5463	0.189294	0.628821	5.48206e-06	0.000164579	3.78362	UP	YES
ENSMUSG00000027439.9	Gzf1	1.54659	0.189376	0.629093	0.0062415	0.045831	1.33884	UP	YES
ENSMUSG00000044636.6	Csrnp2	1.54669	0.189402	0.62918	0.00388746	0.032437	1.48896	UP	YES
ENSMUSG00000037996.17	Slc24a2	1.54698	0.189484	0.629452	0.006489	0.0472457	1.32564	UP	YES
ENSMUSG00000038291.16	Snx25	1.54718	0.189541	0.629643	0.000143545	0.00248059	2.60545	UP	YES
ENSMUSG00000024127.15	Prepl	1.54747	0.189623	0.629914	2.64997e-06	8.74382e-05	4.0583	UP	YES
ENSMUSG00000031787.8	Katnb1	1.54792	0.189748	0.630328	0.0058739	0.043647	1.36005	UP	YES
ENSMUSG00000042035.11	Igsf3	1.54957	0.190212	0.631872	0.00523201	0.0399918	1.39803	UP	YES
ENSMUSG00000043702.9	Pde12	1.55032	0.190422	0.63257	0.00602073	0.04459	1.35076	UP	YES
ENSMUSG00000021711.17	Trappc13	1.55048	0.190465	0.632711	0.00652086	0.047416	1.32408	UP	YES
ENSMUSG00000032436.17	Cmtm7	1.55111	0.190642	0.633299	0.00325483	0.0285864	1.54384	UP	YES
ENSMUSG00000025533.15	Asl	1.55209	0.190917	0.634211	0.00518474	0.0397509	1.40065	UP	YES
ENSMUSG00000040009.6	Gnaz	1.556	0.192009	0.637841	0.0057114	0.0426983	1.36959	UP	YES
ENSMUSG00000032641.18	Gpr19	1.55611	0.192039	0.63794	0.00197099	0.0194553	1.71096	UP	YES
ENSMUSG00000001473.7	Tubb6	1.5609	0.193374	0.642375	1.90306e-05	0.000476743	3.32172	UP	YES
ENSMUSG00000045665.5	Mfsd5	1.56177	0.193616	0.64318	0.00627651	0.0459976	1.33726	UP	YES
ENSMUSG00000054196.7	Cthrc1	1.56238	0.193786	0.643742	2.41058e-07	1.17632e-05	4.92948	UP	YES
ENSMUSG00000036644.15	Tbc1d9b	1.5626	0.193847	0.643946	0.000279707	0.00435022	2.36149	UP	YES
ENSMUSG00000113949.1	Scamp4	1.56392	0.194215	0.645169	0.00322451	0.0284455	1.54599	UP	YES
ENSMUSG00000075316.11	Scn9a	1.56546	0.194641	0.646584	1.73903e-05	0.00044058	3.35598	UP	YES
ENSMUSG00000026578.6	Ccdc181	1.56553	0.194661	0.64665	0.00212538	0.0207137	1.68374	UP	YES
ENSMUSG00000025790.14	Slco3a1	1.5663	0.194876	0.647365	0.00233858	0.022338	1.65096	UP	YES
ENSMUSG00000028753.12	Vwa5b1	1.57039	0.196008	0.651125	0.00227248	0.0218244	1.66106	UP	YES
ENSMUSG00000062461.7	Gm5453	1.57294	0.196712	0.653462	0.000173599	0.0028987	2.5378	UP	YES
ENSMUSG00000009394.13	Syn2	1.57445	0.19713	0.65485	2.42629e-06	8.15902e-05	4.08836	UP	YES
ENSMUSG00000035864.14	Syt1	1.57467	0.197189	0.655047	2.28664e-12	4.0009e-10	9.39784	UP	YES
ENSMUSG00000020116.7	Pno1	1.57494	0.197264	0.655297	0.00153285	0.0161173	1.79271	UP	YES
ENSMUSG00000028840.10	Zfp593	1.57512	0.197315	0.655465	0.00321621	0.0284455	1.54599	UP	YES
ENSMUSG00000021070.6	Bdkrb2	1.5764	0.197666	0.656632	0.00197284	0.0194553	1.71096	UP	YES
ENSMUSG00000033880.11	Lgals3bp	1.57823	0.19817	0.658308	7.22171e-05	0.001426	2.84588	UP	YES
ENSMUSG00000036052.14	Dnajb5	1.57847	0.198235	0.658524	0.00518579	0.0397509	1.40065	UP	YES
ENSMUSG00000035390.16	Brsk1	1.58026	0.198728	0.660161	7.83512e-05	0.00151165	2.82055	UP	YES
ENSMUSG00000029334.14	Prkg2	1.58113	0.198969	0.66096	7.44387e-05	0.00145335	2.83763	UP	YES
ENSMUSG00000032231.14	Anxa2	1.58139	0.199039	0.661192	6.71668e-09	4.94825e-07	6.30555	UP	YES
ENSMUSG00000031530.6	Dusp4	1.58271	0.1994	0.662393	1.73478e-14	5.11213e-12	11.2914	UP	YES
ENSMUSG00000061306.16	Slc38a10	1.58304	0.199493	0.662701	3.66135e-07	1.70833e-05	4.76743	UP	YES
ENSMUSG00000022075.7	Rhobtb2	1.58367	0.199664	0.66327	0.0012895	0.0140602	1.85201	UP	YES
ENSMUSG00000026142.15	Rhbdd1	1.5841	0.199784	0.663667	8.17704e-07	3.17939e-05	4.49766	UP	YES
ENSMUSG00000030509.17	Asb7	1.58488	0.199997	0.664377	0.00585056	0.0435602	1.36091	UP	YES
ENSMUSG00000023456.15	Tpi1	1.58728	0.200654	0.666558	4.42608e-12	7.28871e-10	9.13735	UP	YES
ENSMUSG00000032418.15	Me1	1.59186	0.201905	0.670714	1.89786e-11	2.59024e-09	8.58666	UP	YES
ENSMUSG00000040035.14	Disp2	1.59316	0.20226	0.671894	3.38886e-10	3.75727e-08	7.42513	UP	YES
ENSMUSG00000039230.14	Tbcd	1.59368	0.202402	0.672365	3.21392e-05	0.000743583	3.12867	UP	YES
ENSMUSG00000052572.19	Dlg2	1.594	0.202489	0.672654	0.000619569	0.00796405	2.09887	UP	YES
ENSMUSG00000047264.8	Zfp358	1.59426	0.202559	0.672886	0.0037627	0.0317998	1.49758	UP	YES
ENSMUSG00000028803.18	Nipal3	1.59438	0.202592	0.672997	0.00133863	0.0144831	1.83914	UP	YES
ENSMUSG00000024501.20	Dpysl3	1.59601	0.203035	0.674469	1.85279e-13	4.51034e-11	10.3458	UP	YES
ENSMUSG00000013236.17	Ptprs	1.59738	0.203408	0.675707	1.91536e-09	1.66217e-07	6.77932	UP	YES
ENSMUSG00000027035.10	Cers6	1.59769	0.203494	0.675991	1.31936e-05	0.000350932	3.45478	UP	YES
ENSMUSG00000046841.5	Ckap4	1.59805	0.203589	0.676309	1.19276e-05	0.000321071	3.4934	UP	YES
ENSMUSG00000099041.1	Gm28035	1.60029	0.204198	0.67833	5.72204e-06	0.000170413	3.7685	UP	YES
ENSMUSG00000004270.13	Lpcat3	1.60127	0.204463	0.679213	4.02455e-05	0.000885401	3.05286	UP	YES
ENSMUSG00000002274.13	Metrn	1.60254	0.204809	0.68036	6.70193e-05	0.00135711	2.86738	UP	YES
ENSMUSG00000038604.9	Ripor1	1.60299	0.20493	0.680763	6.47327e-06	0.00018828	3.7252	UP	YES
ENSMUSG00000032997.16	Chpf	1.60447	0.205331	0.682093	2.55622e-05	0.000612241	3.21308	UP	YES
ENSMUSG00000039395.8	Mreg	1.60566	0.205654	0.683168	0.00361811	0.0308573	1.51064	UP	YES
ENSMUSG00000038648.5	Creb3l2	1.60615	0.205785	0.683603	3.90014e-05	0.000869995	3.06048	UP	YES
ENSMUSG00000054604.7	Cggbp1	1.60648	0.205876	0.683905	1.27222e-09	1.1872e-07	6.92548	UP	YES
ENSMUSG00000035403.10	Crb2	1.60904	0.206567	0.686201	0.00459156	0.0366997	1.43534	UP	YES
ENSMUSG00000024640.9	Psat1	1.60966	0.206733	0.686753	4.82575e-15	1.92996e-12	11.7145	UP	YES
ENSMUSG00000029775.14	Klhdc10	1.60978	0.206767	0.686867	1.82623e-09	1.62303e-07	6.78967	UP	YES
ENSMUSG00000059482.15	2610301B20Rik	1.61045	0.206947	0.687465	0.000118544	0.00213818	2.66996	UP	YES
ENSMUSG00000041974.10	Spidr	1.61167	0.207277	0.688559	0.000563494	0.00739743	2.13092	UP	YES
ENSMUSG00000041073.10	Nacad	1.61352	0.207774	0.69021	0.000220692	0.00353549	2.45155	UP	YES
ENSMUSG00000038665.15	Dgki	1.61486	0.208136	0.691413	0.000710801	0.00885379	2.05287	UP	YES
ENSMUSG00000042046.15	Dstyk	1.61544	0.208291	0.691927	0.00134663	0.0145425	1.83736	UP	YES
ENSMUSG00000017386.10	Traf4	1.61638	0.208542	0.692763	0.000409787	0.0058086	2.23593	UP	YES
ENSMUSG00000034765.6	Dusp5	1.61999	0.209512	0.695984	0.00514152	0.0395975	1.40233	UP	YES
ENSMUSG00000030035.14	Wbp1	1.62321	0.210374	0.698848	0.00468817	0.0371799	1.42969	UP	YES
ENSMUSG00000039693.11	Msantd3	1.62492	0.210831	0.700365	2.40812e-05	0.000586219	3.23194	UP	YES
ENSMUSG00000020181.18	Nav3	1.62696	0.211377	0.70218	0.00607819	0.0449561	1.34721	UP	YES
ENSMUSG00000005699.16	Pard6a	1.6285	0.211788	0.703546	0.00114457	0.0127531	1.89438	UP	YES
ENSMUSG00000023905.15	Tnfrsf12a	1.62887	0.211886	0.703869	8.15915e-05	0.00154858	2.81007	UP	YES
ENSMUSG00000018160.15	Med1	1.62946	0.212043	0.704392	8.18226e-06	0.000231183	3.63604	UP	YES
ENSMUSG00000026627.7	Pacc1	1.6309	0.212428	0.705671	2.65733e-05	0.000630961	3.2	UP	YES
ENSMUSG00000052539.15	Magi3	1.63092	0.212432	0.705684	9.12189e-05	0.00169679	2.77037	UP	YES
ENSMUSG00000038860.15	Garnl3	1.63532	0.213603	0.709574	0.00070577	0.00883041	2.05402	UP	YES
ENSMUSG00000028300.14	C9orf72	1.63818	0.214361	0.712092	0.00473522	0.0373897	1.42725	UP	YES
ENSMUSG00000029033.16	Acap3	1.63936	0.214673	0.713129	1.85278e-06	6.44565e-05	4.19073	UP	YES
ENSMUSG00000023088.17	Abcc1	1.64026	0.214912	0.713923	4.27949e-13	9.58435e-11	10.0184	UP	YES
ENSMUSG00000028389.12	Zfp37	1.64383	0.215856	0.717059	0.000389781	0.00563196	2.24934	UP	YES
ENSMUSG00000106990.1	Gm42547	1.64426	0.215969	0.717435	0.0055666	0.0419198	1.37758	UP	YES
ENSMUSG00000032172.8	Olfm2	1.6457	0.21635	0.718698	0.000921015	0.0107604	1.96817	UP	YES
ENSMUSG00000043885.14	Slc36a4	1.64618	0.216479	0.719126	0.000335687	0.00502911	2.29851	UP	YES
ENSMUSG00000007659.18	Bcl2l1	1.64632	0.216514	0.719243	0.000907527	0.0106637	1.97209	UP	YES
ENSMUSG00000034371.9	Tkfc	1.64915	0.217259	0.72172	0.00417859	0.0341297	1.46687	UP	YES
ENSMUSG00000070565.11	Rasal2	1.65139	0.21785	0.72368	6.67279e-07	2.75808e-05	4.55939	UP	YES
ENSMUSG00000033313.11	Fbxl8	1.65921	0.219902	0.730498	0.000497474	0.00666354	2.1763	UP	YES
ENSMUSG00000015461.15	Atf6b	1.65962	0.22001	0.730856	0.00193038	0.0191465	1.71791	UP	YES
ENSMUSG00000076240.1	Mir702	1.6618	0.220579	0.732748	0.00191854	0.0190459	1.7202	UP	YES
ENSMUSG00000024868.8	Dkk1	1.66344	0.221007	0.73417	2.83426e-07	1.36215e-05	4.86578	UP	YES
ENSMUSG00000040570.14	Rundc3b	1.66955	0.222599	0.739457	0.000845168	0.0101005	1.99566	UP	YES
ENSMUSG00000024736.15	Tmem132a	1.67475	0.22395	0.743946	6.48993e-05	0.00132665	2.87724	UP	YES
ENSMUSG00000041298.15	Katnal1	1.67522	0.224072	0.744349	8.68518e-05	0.00163732	2.78587	UP	YES
ENSMUSG00000029598.12	Plbd2	1.67708	0.224553	0.745948	7.17333e-10	7.17205e-08	7.14436	UP	YES
ENSMUSG00000039031.16	Arhgap18	1.67863	0.224954	0.747283	0.000342172	0.00507502	2.29456	UP	YES
ENSMUSG00000099519.1	Gm29253	1.67889	0.225021	0.747505	5.55633e-07	2.40231e-05	4.61937	UP	YES
ENSMUSG00000034707.7	Gns	1.67913	0.225084	0.747714	5.11698e-11	6.4382e-09	8.19124	UP	YES
ENSMUSG00000031825.16	Crispld2	1.68209	0.22585	0.750258	0.00406876	0.0335014	1.47494	UP	YES
ENSMUSG00000046844.6	Vat1l	1.68331	0.226164	0.751301	7.4498e-18	5.56152e-15	14.2548	UP	YES
ENSMUSG00000039942.15	Ptger4	1.68579	0.226805	0.753428	0.000135984	0.0023905	2.62151	UP	YES
ENSMUSG00000031503.13	Col4a2	1.68654	0.226997	0.754069	9.41827e-13	1.88332e-10	9.72508	UP	YES
ENSMUSG00000033707.9	Lrrc24	1.68691	0.227091	0.754381	0.00345349	0.0298167	1.52554	UP	YES
ENSMUSG00000059040.5	Eno1b	1.68795	0.227358	0.755268	2.5078e-09	2.06488e-07	6.68511	UP	YES
ENSMUSG00000003528.15	Slc25a1	1.693	0.228656	0.75958	6.79638e-14	1.81205e-11	10.7418	UP	YES
ENSMUSG00000041801.5	Phlda3	1.69355	0.228798	0.760051	0.00218987	0.0211264	1.67517	UP	YES
ENSMUSG00000033900.13	Map9	1.69917	0.230237	0.764832	2.36642e-05	0.000578585	3.23763	UP	YES
ENSMUSG00000032059.13	Alg9	1.70046	0.230566	0.765925	0.00089853	0.0106136	1.97414	UP	YES
ENSMUSG00000087943.1	Gm24245	1.70064	0.230613	0.76608	2.1864e-08	1.4402e-06	5.84158	UP	YES
ENSMUSG00000032123.5	Dpagt1	1.70344	0.231326	0.768449	0.00468426	0.0371753	1.42975	UP	YES
ENSMUSG00000021556.12	Golm1	1.70637	0.232073	0.770929	0.000454736	0.00628659	2.20159	UP	YES
ENSMUSG00000031486.15	Adgra2	1.70748	0.232355	0.771866	0.000842782	0.0100828	1.99642	UP	YES
ENSMUSG00000004961.7	Syt5	1.70988	0.232966	0.773897	0.00299956	0.0269575	1.56932	UP	YES
ENSMUSG00000037656.9	Slc20a2	1.7112	0.233301	0.77501	1.41975e-05	0.000372389	3.429	UP	YES
ENSMUSG00000010936.11	Vac14	1.71229	0.233576	0.775923	0.000461668	0.00634255	2.19774	UP	YES
ENSMUSG00000005823.9	Gpr108	1.71276	0.233697	0.776325	0.00163915	0.0168551	1.77327	UP	YES
ENSMUSG00000024597.11	Slc12a2	1.71326	0.233823	0.776745	0.000988456	0.0113544	1.94484	UP	YES
ENSMUSG00000024944.6	Arl2	1.71368	0.233929	0.777096	0.000187526	0.00308116	2.51129	UP	YES
ENSMUSG00000070462.4	Tlnrd1	1.71439	0.234109	0.777694	0.00228231	0.0219	1.65956	UP	YES
ENSMUSG00000030110.13	Ret	1.7146	0.234163	0.777872	9.05386e-23	1.1265e-19	18.9483	UP	YES
ENSMUSG00000064193.8	Gm4735	1.71482	0.234217	0.778054	2.11952e-08	1.4062e-06	5.85195	UP	YES
ENSMUSG00000031555.15	Adam9	1.71903	0.235284	0.781596	6.69153e-09	4.94825e-07	6.30555	UP	YES
ENSMUSG00000019158.9	Tmem160	1.71929	0.23535	0.781817	0.00272321	0.0250366	1.60142	UP	YES
ENSMUSG00000016496.7	Cd274	1.7213	0.235856	0.783495	0.000402652	0.00577324	2.23858	UP	YES
ENSMUSG00000004267.16	Eno2	1.72478	0.236735	0.786416	2.64745e-16	1.28896e-13	12.8898	UP	YES
ENSMUSG00000057182.15	Scn3a	1.72782	0.237498	0.788951	3.48402e-05	0.000799468	3.0972	UP	YES
ENSMUSG00000064694.1	Gm24146	1.7359	0.239524	0.795681	1.86203e-08	1.2637e-06	5.89836	UP	YES
ENSMUSG00000038776.13	Ephx1	1.73592	0.23953	0.795703	3.15555e-13	7.36163e-11	10.133	UP	YES
ENSMUSG00000035834.11	Polr3g	1.73919	0.240347	0.798417	0.00321496	0.0284455	1.54599	UP	YES
ENSMUSG00000063108.15	Zfp26	1.74015	0.240587	0.799212	0.000386609	0.0055947	2.25222	UP	YES
ENSMUSG00000024187.15	Fam234a	1.74084	0.24076	0.799787	1.86063e-08	1.2637e-06	5.89836	UP	YES
ENSMUSG00000021266.16	Wars	1.74484	0.241756	0.803097	1.32427e-08	9.38555e-07	6.02754	UP	YES
ENSMUSG00000028497.12	Hacd4	1.74495	0.241783	0.803184	0.00478471	0.0375994	1.42482	UP	YES
ENSMUSG00000021194.6	Chga	1.74763	0.242449	0.8054	1.66288e-09	1.50169e-07	6.82342	UP	YES
ENSMUSG00000022421.19	Nptxr	1.74905	0.242802	0.806571	6.50413e-05	0.00132665	2.87724	UP	YES
ENSMUSG00000025402.12	Nab2	1.75333	0.243864	0.810099	0.0048453	0.0379159	1.42118	UP	YES
ENSMUSG00000028630.9	Dyrk2	1.75338	0.243876	0.810138	0.000148432	0.0025493	2.59358	UP	YES
ENSMUSG00000019297.9	Nop9	1.75363	0.243939	0.810347	0.00318598	0.0282489	1.549	UP	YES
ENSMUSG00000035725.13	Prkx	1.75399	0.244028	0.810642	0.000866714	0.010303	1.98703	UP	YES
ENSMUSG00000032202.11	Rab27a	1.75526	0.244342	0.811686	0.000178454	0.0029561	2.52928	UP	YES
ENSMUSG00000029361.18	Nos1	1.76017	0.245556	0.815718	8.88904e-07	3.39725e-05	4.46887	UP	YES
ENSMUSG00000027006.13	Dnajc10	1.76978	0.247919	0.82357	6.91687e-05	0.00139058	2.8568	UP	YES
ENSMUSG00000102918.1	Pcdhgc3	1.77044	0.24808	0.824104	5.01943e-07	2.18866e-05	4.65982	UP	YES
ENSMUSG00000033209.17	Ttc28	1.77496	0.24919	0.82779	0.0069024	0.0495786	1.30471	UP	YES
ENSMUSG00000042082.7	Arsb	1.77681	0.249641	0.829288	6.62125e-05	0.00134564	2.87107	UP	YES
ENSMUSG00000029761.16	Cald1	1.78192	0.250888	0.833433	1.17608e-14	3.99082e-12	11.3989	UP	YES
ENSMUSG00000041992.9	Rapgef5	1.784	0.251396	0.835119	0.000760138	0.00935387	2.02901	UP	YES
ENSMUSG00000026198.15	Abcb6	1.78614	0.251916	0.836846	4.13935e-06	0.000128757	3.89023	UP	YES
ENSMUSG00000039316.14	Rftn1	1.79885	0.254996	0.847077	0.000559485	0.00736838	2.13263	UP	YES
ENSMUSG00000028261.13	Ndufaf4	1.79984	0.255233	0.847865	0.000957704	0.0110789	1.9555	UP	YES
ENSMUSG00000031400.10	G6pdx	1.80023	0.255327	0.848179	8.10951e-07	3.16412e-05	4.49975	UP	YES
ENSMUSG00000009647.13	Mcu	1.80308	0.256015	0.850465	3.56413e-06	0.000114358	3.94173	UP	YES
ENSMUSG00000026587.15	Astn1	1.8058	0.256669	0.852635	9.87972e-14	2.57286e-11	10.5896	UP	YES
ENSMUSG00000034591.5	Slc41a2	1.80621	0.256769	0.852967	0.000492392	0.00661128	2.17971	UP	YES
ENSMUSG00000001507.16	Itga3	1.80836	0.257286	0.854685	8.14591e-13	1.68922e-10	9.77231	UP	YES
ENSMUSG00000039697.16	Ncoa7	1.80844	0.257304	0.854746	0.000141467	0.00245986	2.60909	UP	YES
ENSMUSG00000034336.3	Ina	1.8096	0.257582	0.85567	8.62912e-08	4.88025e-06	5.31156	UP	YES
ENSMUSG00000057497.8	Fam136a	1.80972	0.25761	0.855763	0.00311649	0.0277458	1.5568	UP	YES
ENSMUSG00000053550.13	Shisa7	1.81135	0.258003	0.857066	0.000369394	0.00542844	2.26532	UP	YES
ENSMUSG00000017167.6	Cntnap1	1.81149	0.258036	0.857177	0.00182532	0.0183394	1.73661	UP	YES
ENSMUSG00000049556.5	Lingo1	1.81939	0.259926	0.863454	0.000793123	0.0096432	2.01578	UP	YES
ENSMUSG00000025049.6	Taf5	1.83333	0.263242	0.87447	0.000553518	0.0073007	2.13664	UP	YES
ENSMUSG00000054555.11	Adam12	1.8337	0.263328	0.874756	0.00343712	0.0297211	1.52693	UP	YES
ENSMUSG00000052396.7	Mogat2	1.83433	0.263477	0.875251	0.000686427	0.00864635	2.06317	UP	YES
ENSMUSG00000023911.12	Flywch2	1.83523	0.263692	0.875965	0.0060856	0.0449812	1.34697	UP	YES
ENSMUSG00000017144.8	Rnd3	1.83554	0.263763	0.876203	7.12322e-05	0.00141429	2.84946	UP	YES
ENSMUSG00000040734.14	Ppp1r13l	1.84505	0.266008	0.88366	0.000164887	0.00277237	2.55715	UP	YES
ENSMUSG00000017721.15	Pigt	1.84914	0.26697	0.886856	3.28837e-14	8.98125e-12	11.0467	UP	YES
ENSMUSG00000006403.13	Adamts4	1.85296	0.267865	0.889829	7.03465e-09	5.14863e-07	6.28831	UP	YES
ENSMUSG00000038886.10	Man2a2	1.85573	0.268515	0.891988	1.38114e-07	7.1935e-06	5.14306	UP	YES
ENSMUSG00000075701.9	Selenos	1.85589	0.268552	0.892109	0.00267061	0.0246949	1.60739	UP	YES
ENSMUSG00000051855.15	Mest	1.85839	0.269137	0.894055	4.36074e-31	1.22079e-27	26.9134	UP	YES
ENSMUSG00000066278.6	Vps37b	1.85921	0.269329	0.894693	0.00244384	0.0230549	1.63724	UP	YES
ENSMUSG00000032932.15	Hspa13	1.85941	0.269374	0.894841	5.74153e-09	4.31501e-07	6.36502	UP	YES
ENSMUSG00000092035.8	Peg10	1.86107	0.269763	0.896132	2.34748e-29	5.25742e-26	25.2792	UP	YES
ENSMUSG00000064307.13	Lrrc51	1.86375	0.270388	0.898208	0.00365987	0.031095	1.50731	UP	YES
ENSMUSG00000009739.17	Pou6f1	1.86816	0.271415	0.901622	0.000203122	0.00330125	2.48132	UP	YES
ENSMUSG00000035049.4	Rrp12	1.87294	0.272524	0.905305	0.000787132	0.00959119	2.01813	UP	YES
ENSMUSG00000031834.15	Pik3r2	1.87843	0.273794	0.909526	1.09601e-06	4.02399e-05	4.39534	UP	YES
ENSMUSG00000050822.11	Slc29a4	1.88262	0.274762	0.912738	6.94343e-07	2.83768e-05	4.54704	UP	YES
ENSMUSG00000102828.5	Gm38182	1.88331	0.274921	0.913268	0.00148105	0.0156756	1.80477	UP	YES
ENSMUSG00000029344.14	Tpst2	1.88474	0.275252	0.914368	0.000405358	0.00578242	2.23789	UP	YES
ENSMUSG00000025034.9	Trim8	1.88545	0.275414	0.914907	2.7077e-05	0.000638433	3.19488	UP	YES
ENSMUSG00000040511.14	Pvr	1.88713	0.275803	0.916197	0.000742309	0.00916676	2.03778	UP	YES
ENSMUSG00000024620.11	Pdgfrb	1.88826	0.276061	0.917055	0.0044295	0.0356333	1.44814	UP	YES
ENSMUSG00000026959.13	Grin1	1.88894	0.276219	0.917579	0.0015822	0.0164269	1.78444	UP	YES
ENSMUSG00000025161.16	Slc16a3	1.88914	0.276264	0.917731	8.3292e-15	3.10901e-12	11.5074	UP	YES
ENSMUSG00000040883.18	Tmem205	1.90349	0.27955	0.928647	5.16476e-05	0.00111221	2.95381	UP	YES
ENSMUSG00000018906.14	P4ha2	1.90408	0.279686	0.929097	4.89458e-10	5.17071e-08	7.28645	UP	YES
ENSMUSG00000035007.5	Rundc1	1.90641	0.280217	0.930859	0.00518629	0.0397509	1.40065	UP	YES
ENSMUSG00000027784.10	Ppm1l	1.90808	0.280598	0.932125	4.90321e-08	3.03349e-06	5.51806	UP	YES
ENSMUSG00000032908.9	Sgpp2	1.90973	0.280972	0.93337	4.47442e-09	3.45549e-07	6.46149	UP	YES
ENSMUSG00000003955.8	Fam162a	1.91116	0.281298	0.934451	1.97229e-11	2.62925e-09	8.58017	UP	YES
ENSMUSG00000011752.7	Pgam1	1.91567	0.282321	0.93785	4.95287e-11	6.30253e-09	8.20048	UP	YES
ENSMUSG00000010609.15	Psen2	1.91971	0.283235	0.940888	0.00481355	0.0377433	1.42316	UP	YES
ENSMUSG00000026483.13	Fam129a	1.94042	0.287896	0.956369	6.63778e-08	3.87135e-06	5.41214	UP	YES
ENSMUSG00000078958.9	Atp6ap1l	1.94101	0.288028	0.956808	0.000479251	0.0064893	2.1878	UP	YES
ENSMUSG00000103037.1	Pcdhgb1	1.94147	0.288131	0.957151	2.88534e-07	1.38077e-05	4.85988	UP	YES
ENSMUSG00000020484.19	Xbp1	1.94212	0.288276	0.957632	1.29777e-09	1.20102e-07	6.92045	UP	YES
ENSMUSG00000039740.6	Alg2	1.94534	0.288995	0.960022	1.45229e-09	1.33301e-07	6.87517	UP	YES
ENSMUSG00000045639.14	Zfp629	1.94689	0.289342	0.961172	0.00297835	0.0267884	1.57205	UP	YES
ENSMUSG00000102748.1	Pcdhgb2	1.94767	0.289516	0.961753	6.69939e-07	2.75808e-05	4.55939	UP	YES
ENSMUSG00000026387.15	Sctr	1.94798	0.289585	0.961981	0.00435534	0.035163	1.45391	UP	YES
ENSMUSG00000000628.10	Hk2	1.9497	0.289968	0.963252	1.51547e-07	7.85657e-06	5.10477	UP	YES
ENSMUSG00000037089.11	Slc35b2	1.95418	0.290964	0.966562	0.000515556	0.00688104	2.16235	UP	YES
ENSMUSG00000024664.5	Fads3	1.95635	0.291447	0.968165	1.30729e-05	0.000348549	3.45774	UP	YES
ENSMUSG00000039070.5	Cpa4	1.9569	0.291569	0.96857	0.00329711	0.0289024	1.53907	UP	YES
ENSMUSG00000047250.13	Ptgs1	1.95741	0.291681	0.968944	1.5485e-14	4.68652e-12	11.3291	UP	YES
ENSMUSG00000046519.15	Golph3l	1.96407	0.293157	0.973846	2.65485e-06	8.74382e-05	4.0583	UP	YES
ENSMUSG00000019647.16	Sema6a	1.96886	0.294215	0.97736	3.19938e-05	0.000743292	3.12884	UP	YES
ENSMUSG00000026579.8	F5	1.97081	0.294644	0.978787	1.38952e-05	0.000366113	3.43638	UP	YES
ENSMUSG00000025020.11	Slit1	1.9723	0.294973	0.979878	3.21062e-07	1.51698e-05	4.81902	UP	YES
ENSMUSG00000103081.2	Pcdhgb8	1.97587	0.295759	0.982491	1.27641e-07	6.71895e-06	5.1727	UP	YES
ENSMUSG00000103677.1	Pcdhga4	1.98306	0.297336	0.987728	1.05727e-06	3.89452e-05	4.40955	UP	YES
ENSMUSG00000025538.15	Sumf2	1.99219	0.299331	0.994356	0.00266119	0.0246281	1.60857	UP	YES
ENSMUSG00000034777.2	Vax2	2.01368	0.303991	1.00984	0.00286655	0.0260549	1.58411	UP	YES
ENSMUSG00000103749.1	Pcdhgb5	2.01557	0.304397	1.01119	1.36795e-06	4.92548e-05	4.30755	UP	YES
ENSMUSG00000047123.8	Ticam1	2.01666	0.304633	1.01197	0.000567153	0.00742804	2.12913	UP	YES
ENSMUSG00000020325.10	Fstl3	2.01908	0.305154	1.0137	0.000436891	0.0060863	2.21565	UP	YES
ENSMUSG00000102428.1	Pcdhga12	2.02064	0.30549	1.01481	9.59189e-07	3.60436e-05	4.44317	UP	YES
ENSMUSG00000104346.1	Pcdhga3	2.02374	0.306155	1.01702	7.12911e-07	2.89936e-05	4.5377	UP	YES
ENSMUSG00000034487.4	Poglut3	2.02455	0.306329	1.0176	0.00140342	0.01501	1.82362	UP	YES
ENSMUSG00000027983.13	Cyp2u1	2.02783	0.307031	1.01994	0.00239408	0.0227187	1.64362	UP	YES
ENSMUSG00000024892.17	Pcx	2.0338	0.308309	1.02418	1.92424e-05	0.000479903	3.31885	UP	YES
ENSMUSG00000104063.1	Pcdhgb7	2.03419	0.308392	1.02446	8.7962e-07	3.38246e-05	4.47077	UP	YES
ENSMUSG00000103567.1	Pcdhga5	2.03729	0.309053	1.02665	8.6343e-07	3.33403e-05	4.47703	UP	YES
ENSMUSG00000103585.1	Pcdhgb4	2.04575	0.310852	1.03263	6.46226e-07	2.70016e-05	4.56861	UP	YES
ENSMUSG00000103144.1	Pcdhga1	2.04615	0.310938	1.03291	7.35385e-07	2.9599e-05	4.52872	UP	YES
ENSMUSG00000103088.1	Pcdhgb6	2.0462	0.310948	1.03295	7.60932e-07	3.03235e-05	4.51822	UP	YES
ENSMUSG00000027834.15	Serpini1	2.04678	0.311071	1.03336	1.76603e-07	8.86816e-06	5.05217	UP	YES
ENSMUSG00000102742.1	Pcdhga11	2.04691	0.311098	1.03344	7.55173e-07	3.02015e-05	4.51997	UP	YES
ENSMUSG00000066809.1	Gm10180	2.04692	0.311101	1.03346	2.74155e-10	3.06999e-08	7.51286	UP	YES
ENSMUSG00000023036.14	Pcdhgc4	2.05082	0.311928	1.0362	6.17533e-07	2.60948e-05	4.58345	UP	YES
ENSMUSG00000039787.13	Cercam	2.05119	0.312007	1.03646	0.0013673	0.0146939	1.83286	UP	YES
ENSMUSG00000002341.8	Ncan	2.05179	0.312134	1.03689	5.19462e-08	3.19612e-06	5.49538	UP	YES
ENSMUSG00000021831.9	Ero1l	2.05472	0.312753	1.03894	1.42464e-21	1.45028e-18	17.8385	UP	YES
ENSMUSG00000103793.1	Pcdhga6	2.05598	0.313018	1.03982	6.08156e-07	2.60648e-05	4.58395	UP	YES
ENSMUSG00000103458.1	Gm42416	2.05672	0.313176	1.04035	0.000836735	0.0100319	1.99862	UP	YES
ENSMUSG00000102440.1	Pcdhga9	2.0575	0.313339	1.04089	6.14191e-07	2.60648e-05	4.58395	UP	YES
ENSMUSG00000040412.17	5330417C22Rik	2.05846	0.313542	1.04156	3.84587e-06	0.000121655	3.91487	UP	YES
ENSMUSG00000030609.18	Aen	2.06286	0.314471	1.04465	0.00140843	0.0150348	1.8229	UP	YES
ENSMUSG00000102543.5	Pcdhgc5	2.06379	0.314666	1.0453	4.98587e-07	2.18866e-05	4.65982	UP	YES
ENSMUSG00000032177.17	Pde4a	2.06808	0.315568	1.0483	0.00273601	0.0251336	1.59974	UP	YES
ENSMUSG00000102222.1	Pcdhga10	2.06821	0.315594	1.04838	5.0231e-07	2.18866e-05	4.65982	UP	YES
ENSMUSG00000103472.1	Pcdhga7	2.06821	0.315594	1.04838	5.0231e-07	2.18866e-05	4.65982	UP	YES
ENSMUSG00000103332.1	Pcdhga2	2.06926	0.315815	1.04912	4.58925e-07	2.05562e-05	4.68706	UP	YES
ENSMUSG00000020695.14	Mrc2	2.07749	0.31754	1.05484	5.77893e-05	0.00120732	2.91818	UP	YES
ENSMUSG00000000555.8	Itga5	2.07801	0.317647	1.0552	0.00333654	0.0291212	1.53579	UP	YES
ENSMUSG00000103897.1	Pcdhga8	2.08072	0.318214	1.05708	4.43367e-07	2.00195e-05	4.69855	UP	YES
ENSMUSG00000056665.2	Them6	2.09123	0.320402	1.06435	0.000174488	0.00290329	2.53711	UP	YES
ENSMUSG00000049090.3	Zadh2	2.10455	0.323159	1.07351	0.000139788	0.00243824	2.61292	UP	YES
ENSMUSG00000060568.14	Fam78b	2.12813	0.327997	1.08958	2.83267e-06	9.27491e-05	4.03269	UP	YES
ENSMUSG00000061451.13	Tmem151a	2.12828	0.328028	1.08969	0.000108913	0.00197988	2.70336	UP	YES
ENSMUSG00000029413.14	Naaa	2.13318	0.329027	1.093	0.000813297	0.0098351	2.00722	UP	YES
ENSMUSG00000054793.8	Cadm4	2.1345	0.329296	1.0939	0.00416134	0.0340883	1.46739	UP	YES
ENSMUSG00000028179.12	Cth	2.13861	0.330131	1.09667	0.00168801	0.0172152	1.76409	UP	YES
ENSMUSG00000020326.7	Ccng1	2.14812	0.332058	1.10307	2.13779e-09	1.81356e-07	6.74147	UP	YES
ENSMUSG00000036256.13	Igfbp7	2.15327	0.333098	1.10653	6.97753e-05	0.00140026	2.85379	UP	YES
ENSMUSG00000020142.12	Slc1a4	2.16024	0.334503	1.11119	3.74909e-12	6.26602e-10	9.20301	UP	YES
ENSMUSG00000041794.13	Myrip	2.17137	0.336734	1.11861	1.69004e-07	8.59583e-06	5.06571	UP	YES
ENSMUSG00000046982.11	Tshz1	2.17724	0.337906	1.1225	0.00301133	0.0270159	1.56838	UP	YES
ENSMUSG00000005413.8	Hmox1	2.21363	0.345105	1.14641	1.61658e-07	8.26595e-06	5.08271	UP	YES
ENSMUSG00000049686.14	Orai1	2.24308	0.350845	1.16548	0.00134672	0.0145425	1.83736	UP	YES
ENSMUSG00000053684.8	BC048403	2.24391	0.351006	1.16602	0.000328596	0.00494573	2.30577	UP	YES
ENSMUSG00000047085.14	Lrrc4b	2.25215	0.352598	1.17131	0.000335843	0.00502911	2.29851	UP	YES
ENSMUSG00000022912.8	Pros1	2.25633	0.353403	1.17398	0.00614626	0.0452801	1.34409	UP	YES
ENSMUSG00000041216.15	Clvs1	2.30292	0.362279	1.20346	1.89946e-11	2.59024e-09	8.58666	UP	YES
ENSMUSG00000061273.3	Mmgt1	2.30521	0.36271	1.2049	1.0321e-14	3.72822e-12	11.4285	UP	YES
ENSMUSG00000040520.7	Manea	2.31877	0.365257	1.21336	1.41556e-06	5.08061e-05	4.29408	UP	YES
ENSMUSG00000029570.5	Lfng	2.36316	0.373494	1.24072	0.000753188	0.00927855	2.03252	UP	YES
ENSMUSG00000020256.14	Aldh1l2	2.36999	0.374746	1.24488	5.88777e-16	2.53582e-13	12.5959	UP	YES
ENSMUSG00000044378.12	Slc15a5	2.37463	0.375596	1.2477	0.00012755	0.00227075	2.64383	UP	YES
ENSMUSG00000078566.8	Bnip3	2.38818	0.378067	1.25591	7.39195e-17	3.94167e-14	13.4043	UP	YES
ENSMUSG00000105108.1	Gm42687	2.40701	0.381478	1.26724	0.0055774	0.0419447	1.37732	UP	YES
ENSMUSG00000002808.7	Epdr1	2.41133	0.382257	1.26983	5.29392e-10	5.48901e-08	7.26051	UP	YES
ENSMUSG00000045980.13	Tmem104	2.41889	0.383616	1.27435	0.00305078	0.0272864	1.56405	UP	YES
ENSMUSG00000022707.16	Gbe1	2.42619	0.384925	1.27869	3.94801e-05	0.000875442	3.05777	UP	YES
ENSMUSG00000075012.4	Fjx1	2.43341	0.386216	1.28298	0.00336244	0.0292391	1.53404	UP	YES
ENSMUSG00000068663.14	Clec16a	2.43765	0.386971	1.28549	2.4568e-07	1.18583e-05	4.92598	UP	YES
ENSMUSG00000030225.11	Dera	2.45344	0.389776	1.29481	0.000540134	0.00715789	2.14521	UP	YES
ENSMUSG00000051652.4	Lrrc3	2.45396	0.389868	1.29511	5.63767e-05	0.00119339	2.92322	UP	YES
ENSMUSG00000022456.18	Sept3	2.48228	0.39485	1.31166	0.00101976	0.0116049	1.93536	UP	YES
ENSMUSG00000024885.9	Aldh3b1	2.49849	0.397677	1.32106	0.00062351	0.0079795	2.09802	UP	YES
ENSMUSG00000031355.16	Arhgap6	2.50156	0.398212	1.32283	0.00074678	0.00920973	2.03575	UP	YES
ENSMUSG00000032338.9	Hcn4	2.5554	0.407459	1.35355	0.00472016	0.037328	1.42797	UP	YES
ENSMUSG00000057880.12	Abat	2.60205	0.415315	1.37965	1.78691e-14	5.13073e-12	11.2898	UP	YES
ENSMUSG00000022769.9	Sdf2l1	2.61382	0.417275	1.38616	1.60054e-09	1.45714e-07	6.8365	UP	YES
ENSMUSG00000020604.13	Arsg	2.68073	0.428253	1.42262	0.000912808	0.0107033	1.97048	UP	YES
ENSMUSG00000023328.14	Ache	2.68797	0.429424	1.42652	9.53358e-11	1.14793e-08	7.94009	UP	YES
ENSMUSG00000022887.9	Masp1	2.70772	0.432604	1.43708	0.00396648	0.0329339	1.48236	UP	YES
ENSMUSG00000034205.16	Loxl2	2.71613	0.43395	1.44155	2.42991e-09	2.03061e-07	6.69237	UP	YES
ENSMUSG00000024883.8	Rin1	2.7195	0.434489	1.44334	5.53558e-05	0.00117623	2.92951	UP	YES
ENSMUSG00000000753.15	Serpinf1	2.7255	0.435447	1.44652	0.000203642	0.0033049	2.48084	UP	YES
ENSMUSG00000032373.15	Car12	2.73003	0.436168	1.44892	4.92023e-35	1.83656e-31	30.736	UP	YES
ENSMUSG00000094634.8	Gm3468	2.76906	0.442333	1.4694	0.00497002	0.0386757	1.41256	UP	YES
ENSMUSG00000048078.16	Tenm4	2.80223	0.447503	1.48657	4.91609e-05	0.00106894	2.97105	UP	YES
ENSMUSG00000020583.4	Matn3	2.86028	0.456409	1.51616	0.00101862	0.0116038	1.9354	UP	YES
ENSMUSG00000034201.13	Gas2l1	2.86853	0.457659	1.52031	0.00217115	0.0209953	1.67788	UP	YES
ENSMUSG00000032802.8	Srxn1	2.89692	0.461937	1.53452	0.000657316	0.00833593	2.07905	UP	YES
ENSMUSG00000040713.12	Creg1	2.89888	0.46223	1.53549	6.83696e-08	3.96685e-06	5.40155	UP	YES
ENSMUSG00000044072.14	Eml6	2.9427	0.468745	1.55714	0.000569641	0.00744322	2.12824	UP	YES
ENSMUSG00000028645.11	Slc2a1	2.99331	0.476152	1.58174	1.45223e-16	7.39185e-14	13.1312	UP	YES
ENSMUSG00000061167.9	Rpl15-ps3	3.01206	0.478864	1.59075	0.00355709	0.0304761	1.51604	UP	YES
ENSMUSG00000096001.2	2610528A11Rik	3.03214	0.481749	1.60034	0.00318614	0.0282489	1.549	UP	YES
ENSMUSG00000048070.4	Pirt	3.27211	0.514828	1.71022	0.000103838	0.00189997	2.72125	UP	YES
ENSMUSG00000024810.16	Il33	3.34698	0.524653	1.74286	0.000132975	0.00234497	2.62986	UP	YES
ENSMUSG00000003153.10	Slc2a3	3.47725	0.541236	1.79795	2.97884e-79	1.66785e-75	74.7778	UP	YES
ENSMUSG00000028885.8	Smpdl3b	3.88703	0.589618	1.95867	0.000473096	0.00646343	2.18954	UP	YES
ENSMUSG00000023918.12	Adgrf4	3.98847	0.600807	1.99584	9.04916e-05	0.00168888	2.7724	UP	YES
